# Supplementary material for: Sensitivity to NH3 Vapor: Synthesis and Characterization of Five New Coordination Polymers Based on 2,2-Dimethylglutaric Acid and Bis(triazole)-Derived Ligands
Source: ACS Omega. 2024 Jan 8;9(3):3193–203. doi: 10.1021/acsomega.3c03212 (PMC10809242; doi:10.1021/acsomega.3c03212)
Supplement: Supplementary file 1 — ao3c03212_si_001.cif [file ao3c03212_si_001.cif]

data_sd428
_audit_creation_date               2022-02-28
_audit_creation_method
;
Olex2 1.2-alpha
(compiled 2018.07.26 svn.r3523 for OlexSys, GUI svn.r5532)
;
loop_
  _publ_author_name
  _publ_author_address
 'Erer, Hakan'
;
Eskisehir Osmangazi University
Faculty of Science and Letters
Department of Chemistry
Eskisehir/Turkiye
;
 'Kose Yaman, Pelin'
;
Dokuz Eylul University
Science Faculty
Department of Chemistry
Izmir/Turkiye
;
_publ_contact_author_address      
;
Eskisehir Osmangazi University
Faculty of Science and Letters
Department of Chemistry
Eskisehir/Turkiye
;
_publ_contact_author_email        'herer@ogu.edu.tr'
_publ_contact_author_name         'Erer, Hakan'
_publ_contact_author_phone        '+90 2222393750'
_publ_section_references
;
Dolomanov, O.V., Bourhis, L.J., Gildea, R.J, Howard, J.A.K. & Puschmann, H.
 (2009), J. Appl. Cryst. 42, 339-341.

Sheldrick, G.M. (2015). Acta Cryst. A71, 3-8.

Sheldrick, G.M. (2015). Acta Cryst. C71, 3-8.
;
_chemical_name_common              ?
_chemical_name_systematic          ?
_chemical_formula_moiety           'C19 H22 Co N6 O4'
_chemical_formula_sum              'C19 H22 Co N6 O4'
_chemical_formula_weight           457.35
_chemical_melting_point            ?
loop_
  _atom_type_symbol
  _atom_type_description
  _atom_type_scat_dispersion_real
  _atom_type_scat_dispersion_imag
  _atom_type_scat_source
 'C' 'C' 0.0033 0.0016 'International Tables Vol C Tables 4.2.6.8 and 6.1.1.4'
 'H' 'H' 0.0000 0.0000 'International Tables Vol C Tables 4.2.6.8 and 6.1.1.4'
 'Co' 'Co' 0.3494 0.9721 'International Tables Vol C Tables 4.2.6.8 and 6.1.1.4'
 'N' 'N' 0.0061 0.0033 'International Tables Vol C Tables 4.2.6.8 and 6.1.1.4'
 'O' 'O' 0.0106 0.0060 'International Tables Vol C Tables 4.2.6.8 and 6.1.1.4'

_shelx_space_group_comment
;
The symmetry employed for this shelxl refinement is uniquely defined
by the following loop, which should always be used as a source of
symmetry information in preference to the above space-group names.
They are only intended as comments.
;
_space_group_crystal_system        'monoclinic'
_space_group_IT_number             14
_space_group_name_H-M_alt          'P 1 21/n 1'
_space_group_name_Hall             '-P 2yn'
loop_
  _space_group_symop_operation_xyz
 'x, y, z'
 '-x+1/2, y+1/2, -z+1/2'
 '-x, -y, -z'
 'x-1/2, -y-1/2, z-1/2'

_cell_length_a                     6.8937(7)
_cell_length_b                     13.7717(15)
_cell_length_c                     21.135(2)
_cell_angle_alpha                  90
_cell_angle_beta                   95.491(3)
_cell_angle_gamma                  90
_cell_volume                       1997.3(4)
_cell_formula_units_Z              4
_cell_measurement_reflns_used      9772
_cell_measurement_temperature      293(2)
_cell_measurement_theta_max        27.94
_cell_measurement_theta_min        2.44
_shelx_estimated_absorpt_T_max     ?
_shelx_estimated_absorpt_T_min     ?
_exptl_absorpt_coefficient_mu      0.899
_exptl_absorpt_correction_T_max    ?
_exptl_absorpt_correction_T_min    ?
_exptl_absorpt_correction_type     'none'
_exptl_absorpt_process_details     ?
_exptl_crystal_colour              'violet'
_exptl_crystal_density_diffrn      1.521
_exptl_crystal_density_meas        ?
_exptl_crystal_density_method      ?
_exptl_crystal_description         'block'
_exptl_crystal_F_000               948
_exptl_crystal_size_max            0.19
_exptl_crystal_size_mid            0.15
_exptl_crystal_size_min            0.14
_exptl_transmission_factor_max     ?
_exptl_transmission_factor_min     ?
_diffrn_reflns_av_R_equivalents    0.0384
_diffrn_reflns_av_unetI/netI       0.0238
_diffrn_reflns_Laue_measured_fraction_full  0.998
_diffrn_reflns_Laue_measured_fraction_max  0.997
_diffrn_reflns_limit_h_max         9
_diffrn_reflns_limit_h_min         -9
_diffrn_reflns_limit_k_max         18
_diffrn_reflns_limit_k_min         -18
_diffrn_reflns_limit_l_max         28
_diffrn_reflns_limit_l_min         -28
_diffrn_reflns_number              50745
_diffrn_reflns_point_group_measured_fraction_full  0.998
_diffrn_reflns_point_group_measured_fraction_max  0.997
_diffrn_reflns_theta_full          25.242
_diffrn_reflns_theta_max           28.338
_diffrn_reflns_theta_min           1.767
_diffrn_ambient_temperature        293(2)
_diffrn_detector_area_resol_mean   ?
_diffrn_measured_fraction_theta_full  0.998
_diffrn_measured_fraction_theta_max  0.997
_diffrn_measurement_device_type    'Bruker APEX-II CCD'
_diffrn_measurement_method         '\f and \w scans'
_diffrn_radiation_type             MoK\a
_diffrn_radiation_wavelength       0.71073
_diffrn_source                     ?
_diffrn_standards_number           0
_reflns_Friedel_coverage           0.000
_reflns_Friedel_fraction_full      .
_reflns_Friedel_fraction_max       .
_reflns_number_gt                  4121
_reflns_number_total               4973
_reflns_special_details
;
 Reflections were merged by SHELXL according to the crystal
 class for the calculation of statistics and refinement.
 
 _reflns_Friedel_fraction is defined as the number of unique
 Friedel pairs measured divided by the number that would be
 possible theoretically, ignoring centric projections and
 systematic absences.
;
_reflns_threshold_expression       'I > 2\s(I)'
_computing_cell_refinement         'Bruker SAINT'
_computing_data_collection         'Bruker APEX2'
_computing_data_reduction          'Bruker SAINT'
_computing_molecular_graphics      'Olex2 (Dolomanov et al., 2009)'
_computing_publication_material    'Olex2 (Dolomanov et al., 2009)'
_computing_structure_refinement    'ShelXL (Sheldrick, 2015)'
_computing_structure_solution      'ShelXT (Sheldrick, 2015)'
_refine_diff_density_max           1.382
_refine_diff_density_min           -0.734
_refine_diff_density_rms           0.241
_refine_ls_extinction_coef         .
_refine_ls_extinction_method       none
_refine_ls_goodness_of_fit_ref     1.082
_refine_ls_hydrogen_treatment      constr
_refine_ls_matrix_type             full
_refine_ls_number_parameters       273
_refine_ls_number_reflns           4973
_refine_ls_number_restraints       0
_refine_ls_R_factor_all            0.0624
_refine_ls_R_factor_gt             0.0476
_refine_ls_restrained_S_all        1.082
_refine_ls_shift/su_max            0.001
_refine_ls_shift/su_mean           0.000
_refine_ls_structure_factor_coef   Fsqd
_refine_ls_weighting_details      
 'w=1/[\s^2^(Fo^2^)+(0.0758P)^2^+1.9463P] where P=(Fo^2^+2Fc^2^)/3'
_refine_ls_weighting_scheme        calc
_refine_ls_wR_factor_gt            0.1279
_refine_ls_wR_factor_ref           0.1463
_refine_special_details            
;
1. Fixed Uiso
 At 1.2 times of:
  All C(H) groups, All C(H,H) groups
 At 1.5 times of:
  All C(H,H,H) groups
2.a Secondary CH2 refined with riding coordinates:
 C17(H17A,H17B), C10(H10A,H10B), C6(H6A,H6B), C5(H5A,H5B)
2.b Aromatic/amide H refined with riding coordinates:
 C15(H15), C19(H19), C18(H18), C9(H9), C14(H14), C8(H8), C13(H13), C12(H12)
2.c Idealised Me refined as rotating group:
 C4(H4A,H4B,H4C), C3(H3A,H3B,H3C)
;
_atom_sites_solution_hydrogens     geom
_atom_sites_solution_primary       dual
_atom_sites_solution_secondary     ?
loop_
  _atom_site_label
  _atom_site_type_symbol
  _atom_site_fract_x
  _atom_site_fract_y
  _atom_site_fract_z
  _atom_site_U_iso_or_equiv
  _atom_site_adp_type
  _atom_site_occupancy
  _atom_site_site_symmetry_order
  _atom_site_calc_flag
  _atom_site_refinement_flags_posn
  _atom_site_refinement_flags_adp
  _atom_site_refinement_flags_occupancy
  _atom_site_disorder_assembly
  _atom_site_disorder_group
 Co1 Co 0.62383(5) 0.62732(3) 0.71911(2) 0.02980(13) Uani 1 1 d . . . . .
 O4 O -0.2187(3) 0.24263(16) 0.70622(10) 0.0457(5) Uani 1 1 d . . . . .
 O1 O 0.4770(4) 0.56031(17) 0.64614(11) 0.0532(6) Uani 1 1 d . . . . .
 N4 N 1.4166(3) 0.98928(16) 0.67312(10) 0.0319(5) Uani 1 1 d . . . . .
 O3 O 0.0809(3) 0.20142(19) 0.73725(12) 0.0574(6) Uani 1 1 d . . . . .
 N3 N 1.0417(3) 0.74716(17) 0.60811(11) 0.0352(5) Uani 1 1 d . . . . .
 N6 N 1.6740(3) 1.03937(17) 0.73086(11) 0.0347(5) Uani 1 1 d . . . . .
 N1 N 0.7995(3) 0.69432(17) 0.65680(10) 0.0362(5) Uani 1 1 d . . . . .
 N5 N 1.5412(3) 0.91252(17) 0.67704(12) 0.0391(5) Uani 1 1 d . . . . .
 N2 N 0.9021(4) 0.7230(2) 0.56121(12) 0.0501(7) Uani 1 1 d . . . . .
 O2 O 0.3997(4) 0.4620(3) 0.72250(10) 0.0696(8) Uani 1 1 d . . . . .
 C16 C 1.2346(3) 0.95584(19) 0.56928(12) 0.0302(5) Uani 1 1 d . . . . .
 C15 C 1.2419(4) 1.0314(2) 0.52571(15) 0.0425(7) Uani 1 1 d . . . . .
 H15 H 1.2404 1.0954 0.5397 0.051 Uiso 1 1 calc R . . . .
 C19 C 1.6929(4) 0.9462(2) 0.71235(13) 0.0360(6) Uani 1 1 d . . . . .
 H19 H 1.8038 0.9093 0.7237 0.043 Uiso 1 1 calc R . . . .
 C17 C 1.2224(4) 0.9814(2) 0.63829(13) 0.0367(6) Uani 1 1 d . . . . .
 H17A H 1.1542 1.0427 0.6409 0.044 Uiso 1 1 calc R . . . .
 H17B H 1.1481 0.9319 0.6580 0.044 Uiso 1 1 calc R . . . .
 C11 C 1.2380(4) 0.8600(2) 0.54862(13) 0.0359(6) Uani 1 1 d . . . . .
 C2 C 0.3101(4) 0.4145(2) 0.61342(13) 0.0395(6) Uani 1 1 d . . . . .
 C10 C 1.2379(4) 0.7748(2) 0.59292(16) 0.0445(7) Uani 1 1 d . . . . .
 H10A H 1.2975 0.7197 0.5737 0.053 Uiso 1 1 calc R . . . .
 H10B H 1.3169 0.7905 0.6321 0.053 Uiso 1 1 calc R . . . .
 C18 C 1.4968(4) 1.0633(2) 0.70517(13) 0.0375(6) Uani 1 1 d . . . . .
 H18 H 1.4382 1.1235 0.7092 0.045 Uiso 1 1 calc R . . . .
 C9 C 0.9786(5) 0.7295(2) 0.66385(13) 0.0425(7) Uani 1 1 d . . . . .
 H9 H 1.0502 0.7403 0.7028 0.051 Uiso 1 1 calc R . . . .
 C1 C 0.3988(4) 0.4835(2) 0.66572(13) 0.0407(6) Uani 1 1 d . . . . .
 C14 C 1.2513(4) 1.0122(3) 0.46228(15) 0.0551(9) Uani 1 1 d . . . . .
 H14 H 1.2572 1.0633 0.4337 0.066 Uiso 1 1 calc R . . . .
 C8 C 0.7608(4) 0.6918(3) 0.59306(13) 0.0465(7) Uani 1 1 d . . . . .
 H8 H 0.6427 0.6696 0.5733 0.056 Uiso 1 1 calc R . . . .
 C13 C 1.2520(5) 0.9190(4) 0.44106(15) 0.0620(11) Uani 1 1 d . . . . .
 H13 H 1.2568 0.9063 0.3980 0.074 Uiso 1 1 calc R . . . .
 C12 C 1.2455(4) 0.8428(3) 0.48389(16) 0.0516(8) Uani 1 1 d . . . . .
 H12 H 1.2461 0.7792 0.4691 0.062 Uiso 1 1 calc R . . . .
 C4 C 0.4821(6) 0.3771(3) 0.57837(18) 0.0611(10) Uani 1 1 d . . . . .
 H4A H 0.5488 0.4313 0.5618 0.092 Uiso 1 1 calc GR . . . .
 H4B H 0.4335 0.3354 0.5440 0.092 Uiso 1 1 calc GR . . . .
 H4C H 0.5708 0.3415 0.6075 0.092 Uiso 1 1 calc GR . . . .
 C7 C -0.0414(5) 0.2556(2) 0.70449(15) 0.0464(7) Uani 1 1 d . . . . .
 C3 C 0.1686(5) 0.4707(3) 0.56714(16) 0.0543(9) Uani 1 1 d . . . . .
 H3A H 0.0728 0.5022 0.5901 0.081 Uiso 1 1 calc GR . . . .
 H3B H 0.1051 0.4267 0.5366 0.081 Uiso 1 1 calc GR . . . .
 H3C H 0.2389 0.5187 0.5456 0.081 Uiso 1 1 calc GR . . . .
 C6 C 0.0315(5) 0.3408(3) 0.6667(2) 0.0600(10) Uani 1 1 d . . . . .
 H6A H -0.0681 0.3571 0.6328 0.072 Uiso 1 1 calc R . . . .
 H6B H 0.0484 0.3967 0.6946 0.072 Uiso 1 1 calc R . . . .
 C5 C 0.2169(5) 0.3232(2) 0.63848(17) 0.0508(8) Uani 1 1 d . . . . .
 H5A H 0.1929 0.2774 0.6038 0.061 Uiso 1 1 calc R . . . .
 H5B H 0.3087 0.2934 0.6703 0.061 Uiso 1 1 calc R . . . .

loop_
  _atom_site_aniso_label
  _atom_site_aniso_U_11
  _atom_site_aniso_U_22
  _atom_site_aniso_U_33
  _atom_site_aniso_U_23
  _atom_site_aniso_U_13
  _atom_site_aniso_U_12
 Co1 0.0304(2) 0.0307(2) 0.02776(19) -0.00136(13) 0.00038(13) 0.00007(13)
 O4 0.0399(11) 0.0455(12) 0.0512(12) 0.0101(9) 0.0019(9) -0.0104(9)
 O1 0.0576(14) 0.0512(13) 0.0494(13) -0.0099(10) -0.0032(10) -0.0195(11)
 N4 0.0324(11) 0.0344(11) 0.0286(10) -0.0037(8) 0.0016(8) 0.0007(9)
 O3 0.0412(12) 0.0622(15) 0.0689(15) 0.0308(13) 0.0063(11) 0.0009(10)
 N3 0.0318(11) 0.0357(12) 0.0371(12) 0.0007(9) -0.0023(9) -0.0065(9)
 N6 0.0380(12) 0.0321(11) 0.0332(11) -0.0007(9) -0.0010(9) -0.0010(9)
 N1 0.0401(12) 0.0372(12) 0.0309(11) 0.0009(9) 0.0014(9) -0.0040(9)
 N5 0.0390(12) 0.0329(12) 0.0434(13) -0.0047(10) -0.0069(10) 0.0016(10)
 N2 0.0409(14) 0.0758(19) 0.0328(12) -0.0047(12) -0.0005(10) -0.0183(13)
 O2 0.0550(15) 0.126(3) 0.0272(11) 0.0024(13) -0.0004(10) 0.0029(15)
 C16 0.0196(11) 0.0402(14) 0.0307(12) 0.0006(10) 0.0017(9) -0.0011(9)
 C15 0.0282(13) 0.0501(17) 0.0484(16) 0.0123(13) 0.0004(11) -0.0032(11)
 C19 0.0377(14) 0.0319(13) 0.0370(14) 0.0009(10) -0.0032(11) 0.0025(11)
 C17 0.0268(12) 0.0481(16) 0.0350(13) -0.0056(11) 0.0019(10) 0.0003(11)
 C11 0.0230(12) 0.0466(16) 0.0379(14) -0.0026(11) 0.0028(10) -0.0033(10)
 C2 0.0395(15) 0.0403(15) 0.0366(14) 0.0099(12) -0.0079(11) -0.0127(12)
 C10 0.0285(13) 0.0396(15) 0.065(2) 0.0033(14) 0.0008(12) -0.0027(11)
 C18 0.0428(15) 0.0335(13) 0.0353(13) -0.0051(11) -0.0011(11) 0.0037(11)
 C9 0.0501(17) 0.0422(15) 0.0328(13) 0.0048(11) -0.0095(12) -0.0150(13)
 C1 0.0257(13) 0.0644(19) 0.0318(13) -0.0050(13) 0.0025(10) -0.0019(12)
 C14 0.0342(15) 0.090(3) 0.0407(16) 0.0240(18) 0.0039(12) -0.0048(16)
 C8 0.0339(14) 0.072(2) 0.0326(14) 0.0022(14) -0.0017(11) -0.0134(14)
 C13 0.0369(16) 0.122(4) 0.0281(14) -0.0004(18) 0.0071(12) -0.0019(19)
 C12 0.0351(15) 0.072(2) 0.0482(18) -0.0207(16) 0.0071(13) -0.0013(14)
 C4 0.078(3) 0.059(2) 0.0460(19) -0.0113(16) 0.0054(18) 0.0027(18)
 C7 0.0424(16) 0.0480(17) 0.0485(17) 0.0147(14) 0.0037(13) -0.0050(13)
 C3 0.063(2) 0.0485(18) 0.0466(17) 0.0155(14) -0.0192(15) -0.0121(15)
 C6 0.0440(18) 0.058(2) 0.078(3) 0.0301(19) 0.0071(17) -0.0020(15)
 C5 0.0547(19) 0.0422(17) 0.0552(19) 0.0059(14) 0.0036(15) -0.0016(14)

_geom_special_details
;
 All esds (except the esd in the dihedral angle between two l.s. planes)
 are estimated using the full covariance matrix.  The cell esds are taken
 into account individually in the estimation of esds in distances, angles
 and torsion angles; correlations between esds in cell parameters are only
 used when they are defined by crystal symmetry.  An approximate (isotropic)
 treatment of cell esds is used for estimating esds involving l.s. planes.
;
loop_
  _geom_bond_atom_site_label_1
  _geom_bond_atom_site_label_2
  _geom_bond_distance
  _geom_bond_site_symmetry_2
  _geom_bond_publ_flag
 Co1 O4 2.290(2) 2_556 ?
 Co1 O1 1.989(2) . ?
 Co1 O3 2.033(2) 2_556 ?
 Co1 N6 2.060(2) 2_746 ?
 Co1 N1 2.087(2) . ?
 Co1 C7 2.496(3) 2_556 ?
 O4 Co1 2.290(2) 2_546 ?
 O4 C7 1.239(4) . ?
 O1 C1 1.274(4) . ?
 N4 N5 1.360(3) . ?
 N4 C17 1.469(3) . ?
 N4 C18 1.316(4) . ?
 O3 Co1 2.033(2) 2_546 ?
 O3 C7 1.279(4) . ?
 N3 N2 1.355(3) . ?
 N3 C10 1.470(4) . ?
 N3 C9 1.317(4) . ?
 N6 Co1 2.060(2) 2_756 ?
 N6 C19 1.351(3) . ?
 N6 C18 1.330(4) . ?
 N1 C9 1.322(4) . ?
 N1 C8 1.348(3) . ?
 N5 C19 1.310(4) . ?
 N2 C8 1.308(4) . ?
 O2 C1 1.236(4) . ?
 C16 C15 1.394(4) . ?
 C16 C17 1.511(4) . ?
 C16 C11 1.391(4) . ?
 C15 C14 1.374(5) . ?
 C11 C10 1.501(4) . ?
 C11 C12 1.394(4) . ?
 C2 C1 1.539(4) . ?
 C2 C4 1.545(5) . ?
 C2 C3 1.525(4) . ?
 C2 C5 1.529(4) . ?
 C14 C13 1.360(6) . ?
 C13 C12 1.390(6) . ?
 C7 Co1 2.496(3) 2_546 ?
 C7 C6 1.531(4) . ?
 C6 C5 1.481(5) . ?

loop_
  _geom_angle_atom_site_label_1
  _geom_angle_atom_site_label_2
  _geom_angle_atom_site_label_3
  _geom_angle
  _geom_angle_site_symmetry_1
  _geom_angle_site_symmetry_3
  _geom_angle_publ_flag
 O4 Co1 C7 29.61(9) 2_556 2_556 ?
 O1 Co1 O4 161.23(9) . 2_556 ?
 O1 Co1 O3 105.11(10) . 2_556 ?
 O1 Co1 N6 113.22(10) . 2_746 ?
 O1 Co1 N1 89.94(10) . . ?
 O1 Co1 C7 134.41(11) . 2_556 ?
 O3 Co1 O4 60.26(8) 2_556 2_556 ?
 O3 Co1 N6 121.81(10) 2_556 2_746 ?
 O3 Co1 N1 122.29(11) 2_556 . ?
 O3 Co1 C7 30.70(10) 2_556 2_556 ?
 N6 Co1 O4 85.38(8) 2_746 2_556 ?
 N6 Co1 N1 100.31(9) 2_746 . ?
 N6 Co1 C7 105.59(10) 2_746 2_556 ?
 N1 Co1 O4 89.06(9) . 2_556 ?
 N1 Co1 C7 106.08(10) . 2_556 ?
 C7 O4 Co1 84.45(18) . 2_546 ?
 C1 O1 Co1 109.46(19) . . ?
 N5 N4 C17 120.9(2) . . ?
 C18 N4 N5 109.8(2) . . ?
 C18 N4 C17 129.3(2) . . ?
 C7 O3 Co1 95.06(18) . 2_546 ?
 N2 N3 C10 120.5(2) . . ?
 C9 N3 N2 109.7(2) . . ?
 C9 N3 C10 129.2(2) . . ?
 C19 N6 Co1 128.86(19) . 2_756 ?
 C18 N6 Co1 127.85(19) . 2_756 ?
 C18 N6 C19 103.1(2) . . ?
 C9 N1 Co1 133.10(19) . . ?
 C9 N1 C8 102.4(2) . . ?
 C8 N1 Co1 123.20(19) . . ?
 C19 N5 N4 103.0(2) . . ?
 C8 N2 N3 102.5(2) . . ?
 C15 C16 C17 118.2(3) . . ?
 C11 C16 C15 119.9(3) . . ?
 C11 C16 C17 121.9(2) . . ?
 C14 C15 C16 120.6(3) . . ?
 N5 C19 N6 114.0(2) . . ?
 N4 C17 C16 111.6(2) . . ?
 C16 C11 C10 123.0(3) . . ?
 C16 C11 C12 118.2(3) . . ?
 C12 C11 C10 118.8(3) . . ?
 C1 C2 C4 106.3(2) . . ?
 C3 C2 C1 109.4(3) . . ?
 C3 C2 C4 109.5(3) . . ?
 C3 C2 C5 112.1(2) . . ?
 C5 C2 C1 114.2(2) . . ?
 C5 C2 C4 105.0(3) . . ?
 N3 C10 C11 113.2(2) . . ?
 N4 C18 N6 110.0(2) . . ?
 N3 C9 N1 110.6(2) . . ?
 O1 C1 C2 115.5(2) . . ?
 O2 C1 O1 123.5(3) . . ?
 O2 C1 C2 120.9(3) . . ?
 C13 C14 C15 120.4(3) . . ?
 N2 C8 N1 114.8(3) . . ?
 C14 C13 C12 119.8(3) . . ?
 C13 C12 C11 121.2(3) . . ?
 O4 C7 Co1 65.95(16) . 2_546 ?
 O4 C7 O3 120.1(3) . . ?
 O4 C7 C6 120.0(3) . . ?
 O3 C7 Co1 54.24(15) . 2_546 ?
 O3 C7 C6 119.8(3) . . ?
 C6 C7 Co1 170.6(3) . 2_546 ?
 C5 C6 C7 115.1(3) . . ?
 C6 C5 C2 114.3(3) . . ?
