# Supplementary material for: Sensitivity to NH3 Vapor: Synthesis and Characterization of Five New Coordination Polymers Based on 2,2-Dimethylglutaric Acid and Bis(triazole)-Derived Ligands
Source: ACS Omega. 2024 Jan 8;9(3):3193–203. doi: 10.1021/acsomega.3c03212 (PMC10809242; doi:10.1021/acsomega.3c03212)
Supplement: Supplementary file 2 — ao3c03212_si_002.cif [file ao3c03212_si_002.cif]

data_sd388
_audit_creation_date               2022-02-28
_audit_creation_method
;
Olex2 1.2-alpha
(compiled 2018.07.26 svn.r3523 for OlexSys, GUI svn.r5532)
;
loop_
  _publ_author_name
  _publ_author_address
 'Erer, Hakan'
;
Eskisehir Osmangazi University
Faculty of Science and Letters
Department of Chemistry
Eskisehir/Turkiye
;
 'Kose Yaman, Pelin'
;
Dokuz Eylul University
Science Faculty
Department of Chemistry
Izmir/Turkiye
;
_publ_contact_author_address      
;
Eskisehir Osmangazi University
Faculty of Science and Letters
Department of Chemistry
Eskisehir/Turkiye
;
_publ_contact_author_email        'herer@ogu.edu.tr'
_publ_contact_author_name         'Erer, Hakan'
_publ_contact_author_phone        '+90 2222393750'
_publ_section_references
;
Dolomanov, O.V., Bourhis, L.J., Gildea, R.J, Howard, J.A.K. & Puschmann, H.
 (2009), J. Appl. Cryst. 42, 339-341.

Sheldrick, G.M. (2015). Acta Cryst. A71, 3-8.

Sheldrick, G.M. (2015). Acta Cryst. C71, 3-8.
;
_chemical_name_common              ?
_chemical_name_systematic          ?
_chemical_formula_moiety           'C19 H22 N6 O4 Zn'
_chemical_formula_sum              'C19 H22 N6 O4 Zn'
_chemical_formula_weight           463.79
_chemical_melting_point            ?
loop_
  _atom_type_symbol
  _atom_type_description
  _atom_type_scat_dispersion_real
  _atom_type_scat_dispersion_imag
  _atom_type_scat_source
 'C' 'C' 0.0033 0.0016 'International Tables Vol C Tables 4.2.6.8 and 6.1.1.4'
 'H' 'H' 0.0000 0.0000 'International Tables Vol C Tables 4.2.6.8 and 6.1.1.4'
 'N' 'N' 0.0061 0.0033 'International Tables Vol C Tables 4.2.6.8 and 6.1.1.4'
 'O' 'O' 0.0106 0.0060 'International Tables Vol C Tables 4.2.6.8 and 6.1.1.4'
 'Zn' 'Zn' 0.2839 1.4301 'International Tables Vol C Tables 4.2.6.8 and 6.1.1.4'

_shelx_space_group_comment
;
The symmetry employed for this shelxl refinement is uniquely defined
by the following loop, which should always be used as a source of
symmetry information in preference to the above space-group names.
They are only intended as comments.
;
_space_group_crystal_system        'monoclinic'
_space_group_IT_number             14
_space_group_name_H-M_alt          'P 1 21/n 1'
_space_group_name_Hall             '-P 2yn'
loop_
  _space_group_symop_operation_xyz
 'x, y, z'
 '-x+1/2, y+1/2, -z+1/2'
 '-x, -y, -z'
 'x-1/2, -y-1/2, z-1/2'

_cell_length_a                     6.9181(18)
_cell_length_b                     13.801(3)
_cell_length_c                     21.148(6)
_cell_angle_alpha                  90
_cell_angle_beta                   95.049(8)
_cell_angle_gamma                  90
_cell_volume                       2011.4(9)
_cell_formula_units_Z              4
_cell_measurement_reflns_used      9531
_cell_measurement_temperature      293(2)
_cell_measurement_theta_max        22.98
_cell_measurement_theta_min        2.43
_shelx_estimated_absorpt_T_max     ?
_shelx_estimated_absorpt_T_min     ?
_exptl_absorpt_coefficient_mu      1.261
_exptl_absorpt_correction_T_max    ?
_exptl_absorpt_correction_T_min    ?
_exptl_absorpt_correction_type     'none'
_exptl_absorpt_process_details     ?
_exptl_crystal_colour              'colourless'
_exptl_crystal_density_diffrn      1.532
_exptl_crystal_density_meas        ?
_exptl_crystal_density_method      ?
_exptl_crystal_description         'block'
_exptl_crystal_F_000               960
_exptl_crystal_size_max            0.16
_exptl_crystal_size_mid            0.15
_exptl_crystal_size_min            0.11
_exptl_transmission_factor_max     ?
_exptl_transmission_factor_min     ?
_diffrn_reflns_av_R_equivalents    0.0693
_diffrn_reflns_av_unetI/netI       0.0550
_diffrn_reflns_Laue_measured_fraction_full  0.999
_diffrn_reflns_Laue_measured_fraction_max  0.995
_diffrn_reflns_limit_h_max         9
_diffrn_reflns_limit_h_min         -9
_diffrn_reflns_limit_k_max         18
_diffrn_reflns_limit_k_min         -18
_diffrn_reflns_limit_l_max         28
_diffrn_reflns_limit_l_min         -28
_diffrn_reflns_number              41724
_diffrn_reflns_point_group_measured_fraction_full  0.999
_diffrn_reflns_point_group_measured_fraction_max  0.995
_diffrn_reflns_theta_full          25.242
_diffrn_reflns_theta_max           28.368
_diffrn_reflns_theta_min           1.764
_diffrn_ambient_temperature        293(2)
_diffrn_detector_area_resol_mean   ?
_diffrn_measured_fraction_theta_full  0.999
_diffrn_measured_fraction_theta_max  0.995
_diffrn_measurement_device_type    'Bruker APEX-II CCD'
_diffrn_measurement_method         '\f and \w scans'
_diffrn_radiation_type             MoK\a
_diffrn_radiation_wavelength       0.71073
_diffrn_source                     ?
_diffrn_standards_number           0
_reflns_Friedel_coverage           0.000
_reflns_Friedel_fraction_full      .
_reflns_Friedel_fraction_max       .
_reflns_number_gt                  3332
_reflns_number_total               5012
_reflns_special_details
;
 Reflections were merged by SHELXL according to the crystal
 class for the calculation of statistics and refinement.
 
 _reflns_Friedel_fraction is defined as the number of unique
 Friedel pairs measured divided by the number that would be
 possible theoretically, ignoring centric projections and
 systematic absences.
;
_reflns_threshold_expression       'I > 2\s(I)'
_computing_cell_refinement         'Bruker SAINT'
_computing_data_collection         'Bruker APEX2'
_computing_data_reduction          'Bruker SAINT'
_computing_molecular_graphics      'Olex2 (Dolomanov et al., 2009)'
_computing_publication_material    'Olex2 (Dolomanov et al., 2009)'
_computing_structure_refinement    'ShelXL (Sheldrick, 2015)'
_computing_structure_solution      'ShelXT (Sheldrick, 2015)'
_refine_diff_density_max           0.997
_refine_diff_density_min           -0.707
_refine_diff_density_rms           0.254
_refine_ls_extinction_coef         .
_refine_ls_extinction_method       none
_refine_ls_goodness_of_fit_ref     1.031
_refine_ls_hydrogen_treatment      constr
_refine_ls_matrix_type             full
_refine_ls_number_parameters       273
_refine_ls_number_reflns           5012
_refine_ls_number_restraints       0
_refine_ls_R_factor_all            0.1034
_refine_ls_R_factor_gt             0.0578
_refine_ls_restrained_S_all        1.031
_refine_ls_shift/su_max            0.000
_refine_ls_shift/su_mean           0.000
_refine_ls_structure_factor_coef   Fsqd
_refine_ls_weighting_details      
 'w=1/[\s^2^(Fo^2^)+(0.0937P)^2^+1.8829P] where P=(Fo^2^+2Fc^2^)/3'
_refine_ls_weighting_scheme        calc
_refine_ls_wR_factor_gt            0.1478
_refine_ls_wR_factor_ref           0.1802
_refine_special_details            
;
1. Fixed Uiso
 At 1.2 times of:
  All C(H) groups, All C(H,H) groups
 At 1.5 times of:
  All C(H,H,H) groups
2.a Secondary CH2 refined with riding coordinates:
 C10(H10A,H10B), C17(H17A,H17B), C5(H5A,H5B), C6(H6A,H6B)
2.b Aromatic/amide H refined with riding coordinates:
 C12(H12), C8(H8), C9(H9), C18(H18), C19(H19), C14(H14), C15(H15), C13(H13)
2.c Idealised Me refined as rotating group:
 C3(H3A,H3B,H3C), C4(H4A,H4B,H4C)
;
_atom_sites_solution_hydrogens     geom
_atom_sites_solution_primary       dual
_atom_sites_solution_secondary     ?
loop_
  _atom_site_label
  _atom_site_type_symbol
  _atom_site_fract_x
  _atom_site_fract_y
  _atom_site_fract_z
  _atom_site_U_iso_or_equiv
  _atom_site_adp_type
  _atom_site_occupancy
  _atom_site_site_symmetry_order
  _atom_site_calc_flag
  _atom_site_refinement_flags_posn
  _atom_site_refinement_flags_adp
  _atom_site_refinement_flags_occupancy
  _atom_site_disorder_assembly
  _atom_site_disorder_group
 Zn1 Zn 0.12932(7) 0.62240(3) 0.22053(2) 0.03879(18) Uani 1 1 d . . . . .
 O1 O -0.0297(5) 0.5608(3) 0.14906(16) 0.0656(9) Uani 1 1 d . . . . .
 N3 N 0.5853(4) 0.4861(2) 0.32672(15) 0.0373(7) Uani 1 1 d . . . . .
 N4 N 0.9588(5) 0.2446(2) 0.39205(17) 0.0425(8) Uani 1 1 d . . . . .
 N1 N 0.3286(5) 0.5359(2) 0.27003(15) 0.0418(8) Uani 1 1 d . . . . .
 N2 N 0.4625(5) 0.4087(2) 0.32270(17) 0.0445(8) Uani 1 1 d . . . . .
 N6 N 1.1976(5) 0.1892(2) 0.34254(15) 0.0433(8) Uani 1 1 d . . . . .
 N5 N 1.0977(5) 0.2213(3) 0.43818(17) 0.0574(10) Uani 1 1 d . . . . .
 O2 O -0.0924(5) 0.4542(3) 0.22227(16) 0.0759(11) Uani 1 1 d . . . . .
 C11 C 0.7655(5) 0.4544(3) 0.43015(18) 0.0359(8) Uani 1 1 d . . . . .
 C16 C 0.7637(5) 0.3583(3) 0.4515(2) 0.0418(9) Uani 1 1 d . . . . .
 O4 O -0.7189(7) 0.2446(3) 0.2037(2) 0.0830(12) Uani 1 1 d . . . . .
 C2 C -0.1863(6) 0.4158(3) 0.1128(2) 0.0448(10) Uani 1 1 d . . . . .
 O3 O -0.4217(7) 0.1974(3) 0.2324(2) 0.0875(12) Uani 1 1 d . . . . .
 C12 C 0.7581(5) 0.5301(3) 0.4736(2) 0.0483(10) Uani 1 1 d . . . . .
 H12 H 0.7587 0.5938 0.4592 0.058 Uiso 1 1 calc R . . . .
 C8 C 0.3109(6) 0.4419(3) 0.28807(19) 0.0423(9) Uani 1 1 d . . . . .
 H8 H 0.2011 0.4047 0.2768 0.051 Uiso 1 1 calc R . . . .
 C10 C 0.7793(6) 0.4787(3) 0.3617(2) 0.0448(10) Uani 1 1 d . . . . .
 H10A H 0.8473 0.5397 0.3587 0.054 Uiso 1 1 calc R . . . .
 H10B H 0.8537 0.4289 0.3424 0.054 Uiso 1 1 calc R . . . .
 C9 C 0.5041(6) 0.5599(3) 0.29590(19) 0.0452(10) Uani 1 1 d . . . . .
 H9 H 0.5611 0.6205 0.2926 0.054 Uiso 1 1 calc R . . . .
 C18 C 1.0193(7) 0.2249(3) 0.3368(2) 0.0548(12) Uani 1 1 d . . . . .
 H18 H 0.9464 0.2347 0.2983 0.066 Uiso 1 1 calc R . . . .
 C1 C -0.0995(6) 0.4815(4) 0.1662(2) 0.0486(11) Uani 1 1 d . . . . .
 C19 C 1.2367(6) 0.1885(4) 0.4060(2) 0.0544(12) Uani 1 1 d . . . . .
 H19 H 1.3540 0.1663 0.4255 0.065 Uiso 1 1 calc R . . . .
 C14 C 0.7500(7) 0.4187(6) 0.5584(2) 0.0730(17) Uani 1 1 d . . . . .
 H14 H 0.7458 0.4063 0.6015 0.088 Uiso 1 1 calc R . . . .
 C15 C 0.7562(6) 0.3432(4) 0.5165(3) 0.0634(14) Uani 1 1 d . . . . .
 H15 H 0.7555 0.2800 0.5319 0.076 Uiso 1 1 calc R . . . .
 C13 C 0.7499(6) 0.5122(5) 0.5370(2) 0.0663(15) Uani 1 1 d . . . . .
 H13 H 0.7443 0.5634 0.5654 0.080 Uiso 1 1 calc R . . . .
 C17 C 0.7638(6) 0.2735(3) 0.4083(3) 0.0555(12) Uani 1 1 d . . . . .
 H17A H 0.7043 0.2191 0.4281 0.067 Uiso 1 1 calc R . . . .
 H17B H 0.6844 0.2886 0.3694 0.067 Uiso 1 1 calc R . . . .
 C3 C -0.3282(7) 0.4732(4) 0.0675(2) 0.0608(13) Uani 1 1 d . . . . .
 H3A H -0.4312 0.4981 0.0903 0.091 Uiso 1 1 calc GR . . . .
 H3B H -0.3813 0.4315 0.0340 0.091 Uiso 1 1 calc GR . . . .
 H3C H -0.2609 0.5260 0.0496 0.091 Uiso 1 1 calc GR . . . .
 C4 C -0.0159(9) 0.3804(4) 0.0773(3) 0.0744(16) Uani 1 1 d . . . . .
 H4A H 0.0440 0.4348 0.0585 0.112 Uiso 1 1 calc GR . . . .
 H4B H -0.0623 0.3357 0.0447 0.112 Uiso 1 1 calc GR . . . .
 H4C H 0.0776 0.3487 0.1066 0.112 Uiso 1 1 calc GR . . . .
 C5 C -0.2795(8) 0.3232(4) 0.1365(3) 0.0652(13) Uani 1 1 d . . . . .
 H5A H -0.3013 0.2787 0.1011 0.078 Uiso 1 1 calc R . . . .
 H5B H -0.1882 0.2927 0.1678 0.078 Uiso 1 1 calc R . . . .
 C6 C -0.4631(8) 0.3371(4) 0.1646(3) 0.0756(16) Uani 1 1 d . . . . .
 H6A H -0.5613 0.3536 0.1307 0.091 Uiso 1 1 calc R . . . .
 H6B H -0.4486 0.3927 0.1927 0.091 Uiso 1 1 calc R . . . .
 C7 C -0.5400(11) 0.2530(4) 0.2019(3) 0.0729(16) Uani 1 1 d . . . . .

loop_
  _atom_site_aniso_label
  _atom_site_aniso_U_11
  _atom_site_aniso_U_22
  _atom_site_aniso_U_33
  _atom_site_aniso_U_23
  _atom_site_aniso_U_13
  _atom_site_aniso_U_12
 Zn1 0.0476(3) 0.0353(3) 0.0327(3) -0.00059(18) -0.00103(19) 0.00300(19)
 O1 0.075(2) 0.064(2) 0.058(2) -0.0124(17) 0.0010(17) -0.0217(18)
 N3 0.0388(17) 0.0399(18) 0.0327(17) 0.0017(14) 0.0000(13) -0.0030(14)
 N4 0.0377(17) 0.0385(17) 0.049(2) 0.0002(15) -0.0078(15) 0.0058(14)
 N1 0.053(2) 0.0355(17) 0.0355(18) 0.0031(14) -0.0036(15) 0.0030(14)
 N2 0.0448(19) 0.0364(17) 0.051(2) 0.0064(16) -0.0047(16) -0.0039(15)
 N6 0.053(2) 0.0430(19) 0.0326(17) -0.0030(14) -0.0016(15) 0.0033(15)
 N5 0.046(2) 0.087(3) 0.039(2) 0.0107(19) 0.0015(16) 0.018(2)
 O2 0.073(2) 0.117(3) 0.0372(18) 0.0003(19) -0.0022(16) 0.004(2)
 C11 0.0231(16) 0.045(2) 0.039(2) 0.0002(17) 0.0026(15) 0.0021(15)
 C16 0.0284(18) 0.050(2) 0.047(2) 0.0077(19) 0.0056(16) 0.0008(16)
 O4 0.102(3) 0.065(2) 0.087(3) -0.005(2) 0.036(2) -0.043(2)
 C2 0.044(2) 0.046(2) 0.043(2) 0.0062(19) -0.0063(18) -0.0109(19)
 O3 0.118(3) 0.067(2) 0.079(3) 0.025(2) 0.017(3) 0.001(2)
 C12 0.0288(19) 0.058(3) 0.058(3) -0.015(2) 0.0010(18) 0.0003(18)
 C8 0.049(2) 0.035(2) 0.042(2) 0.0028(17) -0.0042(18) 0.0001(17)
 C10 0.036(2) 0.054(2) 0.044(2) 0.0069(19) 0.0027(17) -0.0031(18)
 C9 0.060(3) 0.037(2) 0.038(2) 0.0039(17) -0.0008(19) -0.0061(19)
 C18 0.069(3) 0.046(2) 0.045(3) -0.010(2) -0.022(2) 0.016(2)
 C1 0.036(2) 0.068(3) 0.043(2) -0.009(2) 0.0077(18) 0.001(2)
 C19 0.040(2) 0.083(3) 0.039(2) -0.002(2) -0.0023(18) 0.010(2)
 C14 0.040(3) 0.145(6) 0.034(3) 0.005(3) 0.009(2) 0.001(3)
 C15 0.041(2) 0.088(4) 0.061(3) 0.034(3) 0.005(2) -0.001(2)
 C13 0.035(2) 0.118(5) 0.046(3) -0.031(3) 0.001(2) 0.006(3)
 C17 0.037(2) 0.043(2) 0.084(3) -0.002(2) -0.006(2) 0.0011(18)
 C3 0.072(3) 0.058(3) 0.048(3) 0.016(2) -0.019(2) -0.009(2)
 C4 0.090(4) 0.077(4) 0.055(3) -0.021(3) 0.001(3) 0.008(3)
 C5 0.072(3) 0.052(3) 0.070(3) 0.009(3) -0.003(3) 0.002(2)
 C6 0.061(3) 0.080(4) 0.086(4) 0.042(3) 0.007(3) -0.008(3)
 C7 0.116(5) 0.050(3) 0.055(3) 0.008(2) 0.017(3) -0.015(3)

_geom_special_details
;
 All esds (except the esd in the dihedral angle between two l.s. planes)
 are estimated using the full covariance matrix.  The cell esds are taken
 into account individually in the estimation of esds in distances, angles
 and torsion angles; correlations between esds in cell parameters are only
 used when they are defined by crystal symmetry.  An approximate (isotropic)
 treatment of cell esds is used for estimating esds involving l.s. planes.
;
loop_
  _geom_bond_atom_site_label_1
  _geom_bond_atom_site_label_2
  _geom_bond_distance
  _geom_bond_site_symmetry_2
  _geom_bond_publ_flag
 Zn1 O1 1.981(3) . ?
 Zn1 N1 2.042(3) . ?
 Zn1 N6 2.084(3) 2_655 ?
 Zn1 O4 2.371(4) 2_455 ?
 Zn1 O3 2.092(4) 2_455 ?
 Zn1 C7 2.550(5) 2_455 ?
 O1 C1 1.261(6) . ?
 N3 N2 1.363(5) . ?
 N3 C10 1.478(5) . ?
 N3 C9 1.309(5) . ?
 N4 N5 1.347(5) . ?
 N4 C18 1.304(6) . ?
 N4 C17 1.477(5) . ?
 N1 C8 1.360(5) . ?
 N1 C9 1.329(5) . ?
 N2 C8 1.308(5) . ?
 N6 Zn1 2.084(3) 2_645 ?
 N6 C18 1.324(6) . ?
 N6 C19 1.345(5) . ?
 N5 C19 1.307(6) . ?
 O2 C1 1.242(5) . ?
 C11 C16 1.401(5) . ?
 C11 C12 1.396(6) . ?
 C11 C10 1.496(6) . ?
 C16 C15 1.396(6) . ?
 C16 C17 1.484(6) . ?
 O4 Zn1 2.371(4) 2_445 ?
 O4 C7 1.247(8) . ?
 C2 C1 1.529(6) . ?
 C2 C3 1.532(6) . ?
 C2 C4 1.532(7) . ?
 C2 C5 1.535(6) . ?
 O3 Zn1 2.092(4) 2_445 ?
 O3 C7 1.258(7) . ?
 C12 C13 1.370(7) . ?
 C14 C15 1.371(9) . ?
 C14 C13 1.368(8) . ?
 C5 C6 1.462(8) . ?
 C6 C7 1.525(7) . ?
 C7 Zn1 2.550(5) 2_445 ?

loop_
  _geom_angle_atom_site_label_1
  _geom_angle_atom_site_label_2
  _geom_angle_atom_site_label_3
  _geom_angle
  _geom_angle_site_symmetry_1
  _geom_angle_site_symmetry_3
  _geom_angle_publ_flag
 O1 Zn1 N1 116.41(15) . . ?
 O1 Zn1 N6 90.77(14) . 2_655 ?
 O1 Zn1 O4 156.27(15) . 2_455 ?
 O1 Zn1 O3 102.54(17) . 2_455 ?
 O1 Zn1 C7 130.1(2) . 2_455 ?
 N1 Zn1 N6 100.76(14) . 2_655 ?
 N1 Zn1 O4 86.84(13) . 2_455 ?
 N1 Zn1 O3 120.40(16) . 2_455 ?
 N1 Zn1 C7 105.92(17) . 2_455 ?
 N6 Zn1 O4 89.27(14) 2_655 2_455 ?
 N6 Zn1 O3 122.89(17) 2_655 2_455 ?
 N6 Zn1 C7 106.54(17) 2_655 2_455 ?
 O4 Zn1 C7 29.06(18) 2_455 2_455 ?
 O3 Zn1 O4 58.39(16) 2_455 2_455 ?
 O3 Zn1 C7 29.4(2) 2_455 2_455 ?
 C1 O1 Zn1 110.7(3) . . ?
 N2 N3 C10 120.7(3) . . ?
 C9 N3 N2 109.9(3) . . ?
 C9 N3 C10 129.4(3) . . ?
 N5 N4 C17 120.3(4) . . ?
 C18 N4 N5 109.5(3) . . ?
 C18 N4 C17 129.6(4) . . ?
 C8 N1 Zn1 128.9(3) . . ?
 C9 N1 Zn1 128.1(3) . . ?
 C9 N1 C8 103.0(3) . . ?
 C8 N2 N3 103.0(3) . . ?
 C18 N6 Zn1 133.6(3) . 2_645 ?
 C18 N6 C19 101.4(4) . . ?
 C19 N6 Zn1 124.0(3) . 2_645 ?
 C19 N5 N4 102.5(3) . . ?
 C16 C11 C10 121.8(4) . . ?
 C12 C11 C16 119.7(4) . . ?
 C12 C11 C10 118.5(4) . . ?
 C11 C16 C17 123.2(4) . . ?
 C15 C16 C11 117.4(4) . . ?
 C15 C16 C17 119.4(4) . . ?
 C7 O4 Zn1 83.4(4) . 2_445 ?
 C1 C2 C3 110.1(4) . . ?
 C1 C2 C4 106.3(4) . . ?
 C1 C2 C5 113.7(4) . . ?
 C3 C2 C4 109.7(4) . . ?
 C3 C2 C5 111.8(4) . . ?
 C4 C2 C5 104.9(4) . . ?
 C7 O3 Zn1 95.9(4) . 2_445 ?
 C13 C12 C11 121.1(5) . . ?
 N2 C8 N1 113.8(4) . . ?
 N3 C10 C11 111.6(3) . . ?
 N3 C9 N1 110.3(4) . . ?
 N4 C18 N6 111.4(4) . . ?
 O1 C1 C2 116.0(4) . . ?
 O2 C1 O1 123.6(4) . . ?
 O2 C1 C2 120.3(4) . . ?
 N5 C19 N6 115.1(4) . . ?
 C13 C14 C15 120.2(5) . . ?
 C14 C15 C16 121.9(5) . . ?
 C14 C13 C12 119.7(5) . . ?
 N4 C17 C16 114.0(3) . . ?
 C6 C5 C2 115.3(4) . . ?
 C5 C6 C7 117.7(5) . . ?
 O4 C7 Zn1 67.5(3) . 2_445 ?
 O4 C7 O3 122.0(5) . . ?
 O4 C7 C6 118.6(6) . . ?
 O3 C7 Zn1 54.7(3) . 2_445 ?
 O3 C7 C6 119.3(6) . . ?
 C6 C7 Zn1 170.4(5) . 2_445 ?
