# Supplementary material for: Sensitivity to NH3 Vapor: Synthesis and Characterization of Five New Coordination Polymers Based on 2,2-Dimethylglutaric Acid and Bis(triazole)-Derived Ligands
Source: ACS Omega. 2024 Jan 8;9(3):3193–203. doi: 10.1021/acsomega.3c03212 (PMC10809242; doi:10.1021/acsomega.3c03212)
Supplement: Supplementary file 3 — ao3c03212_si_003.cif [file ao3c03212_si_003.cif]

data_sd386
_audit_creation_date               2022-02-28
_audit_creation_method
;
Olex2 1.2-alpha
(compiled 2018.07.26 svn.r3523 for OlexSys, GUI svn.r5532)
;
loop_
  _publ_author_name
  _publ_author_address
 'Erer, Hakan'
;
Eskisehir Osmangazi University
Faculty of Science and Letters
Department of Chemistry
Eskisehir/Turkiye
;
 'Kose Yaman, Pelin'
;
Dokuz Eylul University
Science Faculty
Department of Chemistry
Izmir/Turkiye
;
_publ_contact_author_address      
;
Eskisehir Osmangazi University
Faculty of Science and Letters
Department of Chemistry
Eskisehir/Turkiye
;
_publ_contact_author_email        'herer@ogu.edu.tr'
_publ_contact_author_name         'Erer, Hakan'
_publ_contact_author_phone        '+90 2222393750'
_publ_section_references
;
Dolomanov, O.V., Bourhis, L.J., Gildea, R.J, Howard, J.A.K. & Puschmann, H.
 (2009), J. Appl. Cryst. 42, 339-341.

Sheldrick, G.M. (2015). Acta Cryst. C71, 3-8.
;
_chemical_name_common              ?
_chemical_name_systematic          ?
_chemical_formula_moiety           'C19 H22 Cd N6 O4'
_chemical_formula_sum              'C19 H22 Cd N6 O4'
_chemical_formula_weight           510.82
_chemical_melting_point            ?
loop_
  _atom_type_symbol
  _atom_type_description
  _atom_type_scat_dispersion_real
  _atom_type_scat_dispersion_imag
  _atom_type_scat_source
 'C' 'C' 0.0033 0.0016 'International Tables Vol C Tables 4.2.6.8 and 6.1.1.4'
 'H' 'H' 0.0000 0.0000 'International Tables Vol C Tables 4.2.6.8 and 6.1.1.4'
 'Cd' 'Cd' -0.8075 1.2024
 'International Tables Vol C Tables 4.2.6.8 and 6.1.1.4'
 'N' 'N' 0.0061 0.0033 'International Tables Vol C Tables 4.2.6.8 and 6.1.1.4'
 'O' 'O' 0.0106 0.0060 'International Tables Vol C Tables 4.2.6.8 and 6.1.1.4'

_shelx_space_group_comment
;
The symmetry employed for this shelxl refinement is uniquely defined
by the following loop, which should always be used as a source of
symmetry information in preference to the above space-group names.
They are only intended as comments.
;
_space_group_crystal_system        'monoclinic'
_space_group_IT_number             14
_space_group_name_H-M_alt          'P 1 21/n 1'
_space_group_name_Hall             '-P 2yn'
loop_
  _space_group_symop_operation_xyz
 'x, y, z'
 '-x+1/2, y+1/2, -z+1/2'
 '-x, -y, -z'
 'x-1/2, -y-1/2, z-1/2'

_cell_length_a                     7.0035(4)
_cell_length_b                     14.2654(9)
_cell_length_c                     20.9182(13)
_cell_angle_alpha                  90
_cell_angle_beta                   92.067(2)
_cell_angle_gamma                  90
_cell_volume                       2088.5(2)
_cell_formula_units_Z              4
_cell_measurement_reflns_used      9877
_cell_measurement_temperature      293(2)
_cell_measurement_theta_max        27.28
_cell_measurement_theta_min        2.42
_shelx_estimated_absorpt_T_max     ?
_shelx_estimated_absorpt_T_min     ?
_exptl_absorpt_coefficient_mu      1.084
_exptl_absorpt_correction_T_max    ?
_exptl_absorpt_correction_T_min    ?
_exptl_absorpt_correction_type     'none'
_exptl_absorpt_process_details     ?
_exptl_crystal_colour              colourless
_exptl_crystal_colour_primary      colourless
_exptl_crystal_density_diffrn      1.625
_exptl_crystal_density_meas        ?
_exptl_crystal_density_method      ?
_exptl_crystal_description         'block'
_exptl_crystal_F_000               1032
_exptl_crystal_size_max            0.12
_exptl_crystal_size_mid            0.11
_exptl_crystal_size_min            0.09
_exptl_transmission_factor_max     ?
_exptl_transmission_factor_min     ?
_diffrn_reflns_av_R_equivalents    0.0391
_diffrn_reflns_av_unetI/netI       0.0272
_diffrn_reflns_Laue_measured_fraction_full  0.999
_diffrn_reflns_Laue_measured_fraction_max  0.997
_diffrn_reflns_limit_h_max         9
_diffrn_reflns_limit_h_min         -9
_diffrn_reflns_limit_k_max         19
_diffrn_reflns_limit_k_min         -19
_diffrn_reflns_limit_l_max         27
_diffrn_reflns_limit_l_min         -27
_diffrn_reflns_number              45981
_diffrn_reflns_point_group_measured_fraction_full  0.999
_diffrn_reflns_point_group_measured_fraction_max  0.997
_diffrn_reflns_theta_full          25.242
_diffrn_reflns_theta_max           28.288
_diffrn_reflns_theta_min           2.416
_diffrn_ambient_temperature        293(2)
_diffrn_detector_area_resol_mean   ?
_diffrn_measured_fraction_theta_full  0.999
_diffrn_measured_fraction_theta_max  0.997
_diffrn_measurement_device_type    'Bruker APEX-II CCD'
_diffrn_measurement_method         '\f and \w scans'
_diffrn_radiation_type             MoK\a
_diffrn_radiation_wavelength       0.71073
_diffrn_source                     ?
_diffrn_standards_number           0
_reflns_Friedel_coverage           0.000
_reflns_Friedel_fraction_full      .
_reflns_Friedel_fraction_max       .
_reflns_number_gt                  4247
_reflns_number_total               5172
_reflns_special_details
;
 Reflections were merged by SHELXL according to the crystal
 class for the calculation of statistics and refinement.
 
 _reflns_Friedel_fraction is defined as the number of unique
 Friedel pairs measured divided by the number that would be
 possible theoretically, ignoring centric projections and
 systematic absences.
;
_reflns_threshold_expression       'I > 2\s(I)'
_computing_cell_refinement         'Bruker SAINT'
_computing_data_collection         'Bruker APEX2'
_computing_data_reduction          'Bruker SAINT'
_computing_molecular_graphics      'Olex2 (Dolomanov et al., 2009)'
_computing_publication_material    'Olex2 (Dolomanov et al., 2009)'
_computing_structure_refinement    'ShelXL (Sheldrick, 2015)'
_computing_structure_solution      'ShelXT (Sheldrick, 2015)'
_refine_diff_density_max           0.747
_refine_diff_density_min           -0.520
_refine_diff_density_rms           0.071
_refine_ls_extinction_coef         .
_refine_ls_extinction_method       none
_refine_ls_goodness_of_fit_ref     1.054
_refine_ls_hydrogen_treatment      constr
_refine_ls_matrix_type             full
_refine_ls_number_parameters       273
_refine_ls_number_reflns           5172
_refine_ls_number_restraints       0
_refine_ls_R_factor_all            0.0449
_refine_ls_R_factor_gt             0.0314
_refine_ls_restrained_S_all        1.054
_refine_ls_shift/su_max            0.003
_refine_ls_shift/su_mean           0.000
_refine_ls_structure_factor_coef   Fsqd
_refine_ls_weighting_details      
 'w=1/[\s^2^(Fo^2^)+(0.0264P)^2^+1.9392P] where P=(Fo^2^+2Fc^2^)/3'
_refine_ls_weighting_scheme        calc
_refine_ls_wR_factor_gt            0.0664
_refine_ls_wR_factor_ref           0.0713
_refine_special_details            
;
1. Fixed Uiso
 At 1.2 times of:
  All C(H) groups, All C(H,H) groups
 At 1.5 times of:
  All C(H,H,H) groups
2.a Secondary CH2 refined with riding coordinates:
 C10(H10A,H10B), C17(H17A,H17B), C3(H3A,H3B), C2(H2A,H2B)
2.b Aromatic/amide H refined with riding coordinates:
 C18(H18), C12(H12), C15(H15), C9(H9), C19(H19), C13(H13), C8(H8), C14(H14)
2.c Idealised Me refined as rotating group:
 C5(H5A,H5B,H5C), C6(H6A,H6B,H6C)
;
_atom_sites_solution_hydrogens     geom
_atom_sites_solution_primary       dual
_atom_sites_solution_secondary     ?
loop_
  _atom_site_label
  _atom_site_type_symbol
  _atom_site_fract_x
  _atom_site_fract_y
  _atom_site_fract_z
  _atom_site_U_iso_or_equiv
  _atom_site_adp_type
  _atom_site_occupancy
  _atom_site_site_symmetry_order
  _atom_site_calc_flag
  _atom_site_refinement_flags_posn
  _atom_site_refinement_flags_adp
  _atom_site_refinement_flags_occupancy
  _atom_site_disorder_assembly
  _atom_site_disorder_group
 Cd1 Cd 0.13839(2) 0.11773(2) 0.72509(2) 0.03114(6) Uani 1 1 d . . . . .
 O3 O -0.4722(3) 0.47750(14) 0.78897(10) 0.0539(5) Uani 1 1 d . . . . .
 N3 N 0.5653(3) 0.23909(14) 0.59739(10) 0.0335(5) Uani 1 1 d . . . . .
 N4 N 0.8859(3) 0.46668(15) 0.67618(10) 0.0336(5) Uani 1 1 d . . . . .
 O4 O -0.4389(3) 0.58132(15) 0.86483(10) 0.0555(6) Uani 1 1 d . . . . .
 N1 N 0.3331(3) 0.18519(16) 0.65254(10) 0.0387(5) Uani 1 1 d . . . . .
 N6 N 1.1298(3) 0.52165(15) 0.73034(10) 0.0354(5) Uani 1 1 d . . . . .
 N2 N 0.4172(3) 0.22799(18) 0.55447(11) 0.0458(6) Uani 1 1 d . . . . .
 O1 O 0.1865(3) 0.22865(16) 0.80628(11) 0.0586(6) Uani 1 1 d . . . . .
 N5 N 1.0098(3) 0.39353(15) 0.68168(11) 0.0413(5) Uani 1 1 d . . . . .
 C11 C 0.7479(3) 0.36017(18) 0.53995(12) 0.0313(5) Uani 1 1 d . . . . .
 C16 C 0.7278(3) 0.44707(18) 0.56953(12) 0.0313(5) Uani 1 1 d . . . . .
 O2 O -0.1033(3) 0.18101(19) 0.78471(14) 0.0792(8) Uani 1 1 d . . . . .
 C10 C 0.7535(4) 0.26916(18) 0.57647(14) 0.0381(6) Uani 1 1 d . . . . .
 H10A H 0.8055 0.2207 0.5496 0.046 Uiso 1 1 calc R . . . .
 H10B H 0.8389 0.2761 0.6137 0.046 Uiso 1 1 calc R . . . .
 C7 C -0.4102(3) 0.50095(18) 0.84368(12) 0.0338(5) Uani 1 1 d . . . . .
 C4 C -0.3007(4) 0.42946(18) 0.88472(12) 0.0382(6) Uani 1 1 d . . . . .
 C18 C 0.9586(4) 0.54154(19) 0.70483(12) 0.0362(6) Uani 1 1 d . . . . .
 H18 H 0.8988 0.5996 0.7068 0.043 Uiso 1 1 calc R . . . .
 C12 C 0.7666(4) 0.3577(2) 0.47394(13) 0.0434(7) Uani 1 1 d . . . . .
 H12 H 0.7777 0.3002 0.4535 0.052 Uiso 1 1 calc R . . . .
 C17 C 0.7022(4) 0.4571(2) 0.64058(12) 0.0391(6) Uani 1 1 d . . . . .
 H17A H 0.6241 0.5117 0.6484 0.047 Uiso 1 1 calc R . . . .
 H17B H 0.6355 0.4025 0.6561 0.047 Uiso 1 1 calc R . . . .
 C15 C 0.7314(4) 0.5279(2) 0.53264(15) 0.0431(7) Uani 1 1 d . . . . .
 H15 H 0.7191 0.5859 0.5523 0.052 Uiso 1 1 calc R . . . .
 C9 C 0.5142(4) 0.21289(19) 0.65477(13) 0.0408(6) Uani 1 1 d . . . . .
 H9 H 0.5934 0.2137 0.6914 0.049 Uiso 1 1 calc R . . . .
 C19 C 1.1537(4) 0.43023(19) 0.71487(12) 0.0374(6) Uani 1 1 d . . . . .
 H19 H 1.2629 0.3964 0.7268 0.045 Uiso 1 1 calc R . . . .
 C13 C 0.7688(4) 0.4390(3) 0.43849(14) 0.0530(8) Uani 1 1 d . . . . .
 H13 H 0.7813 0.4360 0.3944 0.064 Uiso 1 1 calc R . . . .
 C8 C 0.2826(4) 0.1954(2) 0.58999(13) 0.0455(7) Uani 1 1 d . . . . .
 H8 H 0.1614 0.1804 0.5735 0.055 Uiso 1 1 calc R . . . .
 C14 C 0.7529(4) 0.5238(3) 0.46770(16) 0.0537(8) Uani 1 1 d . . . . .
 H14 H 0.7566 0.5787 0.4438 0.064 Uiso 1 1 calc R . . . .
 C3 C -0.1921(5) 0.3652(2) 0.83817(14) 0.0501(7) Uani 1 1 d . . . . .
 H3A H -0.2859 0.3323 0.8113 0.060 Uiso 1 1 calc R . . . .
 H3B H -0.1190 0.4049 0.8104 0.060 Uiso 1 1 calc R . . . .
 C1 C 0.0146(5) 0.2301(2) 0.81694(15) 0.0492(7) Uani 1 1 d . . . . .
 C5 C -0.1628(5) 0.4778(2) 0.93209(17) 0.0658(10) Uani 1 1 d . . . . .
 H5A H -0.0654 0.5095 0.9092 0.099 Uiso 1 1 calc GR . . . .
 H5B H -0.1047 0.4319 0.9601 0.099 Uiso 1 1 calc GR . . . .
 H5C H -0.2312 0.5225 0.9568 0.099 Uiso 1 1 calc GR . . . .
 C2 C -0.0594(5) 0.2942(3) 0.86801(16) 0.0644(9) Uani 1 1 d . . . . .
 H2A H -0.1263 0.2576 0.8993 0.077 Uiso 1 1 calc R . . . .
 H2B H 0.0469 0.3257 0.8899 0.077 Uiso 1 1 calc R . . . .
 C6 C -0.4487(6) 0.3752(3) 0.92100(19) 0.0730(11) Uani 1 1 d . . . . .
 H6A H -0.5179 0.4176 0.9473 0.109 Uiso 1 1 calc GR . . . .
 H6B H -0.3858 0.3288 0.9475 0.109 Uiso 1 1 calc GR . . . .
 H6C H -0.5358 0.3449 0.8911 0.109 Uiso 1 1 calc GR . . . .

loop_
  _atom_site_aniso_label
  _atom_site_aniso_U_11
  _atom_site_aniso_U_22
  _atom_site_aniso_U_33
  _atom_site_aniso_U_23
  _atom_site_aniso_U_13
  _atom_site_aniso_U_12
 Cd1 0.02968(10) 0.03009(10) 0.03367(10) 0.00040(8) 0.00149(7) -0.00058(7)
 O3 0.0646(14) 0.0464(12) 0.0487(12) -0.0081(9) -0.0233(10) 0.0108(10)
 N3 0.0326(11) 0.0301(11) 0.0376(11) 0.0023(9) -0.0007(9) -0.0053(9)
 N4 0.0304(11) 0.0387(12) 0.0317(11) -0.0054(9) 0.0009(8) 0.0009(9)
 O4 0.0676(14) 0.0425(12) 0.0551(13) -0.0134(10) -0.0166(11) 0.0260(10)
 N1 0.0371(12) 0.0426(13) 0.0366(12) 0.0054(10) 0.0026(9) -0.0059(10)
 N6 0.0359(12) 0.0360(12) 0.0341(11) -0.0018(9) -0.0001(9) -0.0033(9)
 N2 0.0388(13) 0.0635(16) 0.0347(12) 0.0065(11) -0.0036(10) -0.0166(11)
 O1 0.0499(13) 0.0614(14) 0.0646(14) -0.0181(11) 0.0036(11) 0.0091(11)
 N5 0.0433(13) 0.0356(13) 0.0444(13) -0.0060(10) -0.0053(10) 0.0010(10)
 C11 0.0201(11) 0.0367(14) 0.0372(13) 0.0001(10) 0.0025(9) -0.0059(9)
 C16 0.0211(11) 0.0358(13) 0.0369(13) -0.0025(10) -0.0014(10) -0.0036(10)
 O2 0.0578(14) 0.0708(17) 0.111(2) -0.0494(16) 0.0322(14) -0.0166(12)
 C10 0.0272(13) 0.0344(14) 0.0528(16) 0.0004(12) 0.0045(11) -0.0013(10)
 C7 0.0281(12) 0.0356(14) 0.0376(14) -0.0006(11) 0.0013(10) 0.0025(10)
 C4 0.0428(15) 0.0331(14) 0.0381(14) -0.0045(11) -0.0070(12) 0.0073(11)
 C18 0.0358(13) 0.0359(14) 0.0370(14) -0.0054(11) 0.0008(11) -0.0009(11)
 C12 0.0334(14) 0.0584(18) 0.0387(15) -0.0098(13) 0.0052(11) -0.0062(12)
 C17 0.0269(13) 0.0492(16) 0.0412(15) -0.0089(12) 0.0012(11) -0.0004(11)
 C15 0.0294(13) 0.0371(15) 0.0622(19) 0.0031(13) -0.0061(12) -0.0027(11)
 C9 0.0410(15) 0.0435(16) 0.0375(14) 0.0066(12) -0.0047(12) -0.0101(12)
 C19 0.0387(14) 0.0358(15) 0.0372(14) 0.0005(11) -0.0033(11) 0.0003(11)
 C13 0.0360(15) 0.089(3) 0.0345(15) 0.0114(16) 0.0040(12) -0.0087(16)
 C8 0.0344(14) 0.0611(19) 0.0406(15) 0.0062(14) -0.0051(12) -0.0113(13)
 C14 0.0356(15) 0.066(2) 0.059(2) 0.0291(17) -0.0028(14) -0.0093(14)
 C3 0.065(2) 0.0438(17) 0.0413(16) -0.0028(13) -0.0015(14) 0.0111(14)
 C1 0.061(2) 0.0359(16) 0.0516(18) -0.0041(13) 0.0102(15) 0.0078(14)
 C5 0.077(2) 0.0491(19) 0.069(2) -0.0174(16) -0.0368(18) 0.0200(17)
 C2 0.077(2) 0.061(2) 0.055(2) -0.0093(16) 0.0013(17) 0.0274(18)
 C6 0.078(3) 0.075(3) 0.067(2) 0.0245(19) 0.013(2) 0.001(2)

_geom_special_details
;
 All esds (except the esd in the dihedral angle between two l.s. planes)
 are estimated using the full covariance matrix.  The cell esds are taken
 into account individually in the estimation of esds in distances, angles
 and torsion angles; correlations between esds in cell parameters are only
 used when they are defined by crystal symmetry.  An approximate (isotropic)
 treatment of cell esds is used for estimating esds involving l.s. planes.
;
loop_
  _geom_bond_atom_site_label_1
  _geom_bond_atom_site_label_2
  _geom_bond_distance
  _geom_bond_site_symmetry_2
  _geom_bond_publ_flag
 Cd1 O3 2.328(2) 2_446 ?
 Cd1 O4 2.360(2) 2_446 ?
 Cd1 N1 2.289(2) . ?
 Cd1 N6 2.297(2) 2_646 ?
 Cd1 O1 2.337(2) . ?
 Cd1 O2 2.321(2) . ?
 Cd1 C7 2.689(2) 2_446 ?
 O3 Cd1 2.328(2) 2_456 ?
 O3 C7 1.255(3) . ?
 N3 N2 1.357(3) . ?
 N3 C10 1.468(3) . ?
 N3 C9 1.319(3) . ?
 N4 N5 1.359(3) . ?
 N4 C18 1.318(3) . ?
 N4 C17 1.469(3) . ?
 O4 Cd1 2.360(2) 2_456 ?
 O4 C7 1.248(3) . ?
 N1 C9 1.328(3) . ?
 N1 C8 1.351(3) . ?
 N6 Cd1 2.297(2) 2_656 ?
 N6 C18 1.325(3) . ?
 N6 C19 1.356(3) . ?
 N2 C8 1.306(3) . ?
 O1 C1 1.232(4) . ?
 N5 C19 1.312(3) . ?
 C11 C16 1.395(3) . ?
 C11 C10 1.506(4) . ?
 C11 C12 1.392(4) . ?
 C16 C17 1.510(4) . ?
 C16 C15 1.388(4) . ?
 O2 C1 1.260(4) . ?
 C7 Cd1 2.689(2) 2_456 ?
 C7 C4 1.522(3) . ?
 C4 C3 1.556(4) . ?
 C4 C5 1.524(4) . ?
 C4 C6 1.518(5) . ?
 C12 C13 1.377(4) . ?
 C15 C14 1.373(4) . ?
 C13 C14 1.362(5) . ?
 C3 C2 1.496(4) . ?
 C1 C2 1.512(4) . ?

loop_
  _geom_angle_atom_site_label_1
  _geom_angle_atom_site_label_2
  _geom_angle_atom_site_label_3
  _geom_angle
  _geom_angle_site_symmetry_1
  _geom_angle_site_symmetry_3
  _geom_angle_publ_flag
 O3 Cd1 O4 55.33(7) 2_446 2_446 ?
 O3 Cd1 O1 137.06(8) 2_446 . ?
 O3 Cd1 C7 27.78(7) 2_446 2_446 ?
 O4 Cd1 C7 27.64(7) 2_446 2_446 ?
 N1 Cd1 O3 125.79(8) . 2_446 ?
 N1 Cd1 O4 85.06(7) . 2_446 ?
 N1 Cd1 N6 95.20(8) . 2_646 ?
 N1 Cd1 O1 97.09(8) . . ?
 N1 Cd1 O2 131.01(10) . . ?
 N1 Cd1 C7 105.22(8) . 2_446 ?
 N6 Cd1 O3 83.20(7) 2_646 2_446 ?
 N6 Cd1 O4 125.57(8) 2_646 2_446 ?
 N6 Cd1 O1 91.59(8) 2_646 . ?
 N6 Cd1 O2 122.18(10) 2_646 . ?
 N6 Cd1 C7 104.20(8) 2_646 2_446 ?
 O1 Cd1 O4 142.55(8) . 2_446 ?
 O1 Cd1 C7 151.11(8) . 2_446 ?
 O2 Cd1 O3 91.78(9) . 2_446 ?
 O2 Cd1 O4 95.25(9) . 2_446 ?
 O2 Cd1 O1 55.59(8) . . ?
 O2 Cd1 C7 95.60(8) . 2_446 ?
 C7 O3 Cd1 92.34(16) . 2_456 ?
 N2 N3 C10 120.7(2) . . ?
 C9 N3 N2 110.1(2) . . ?
 C9 N3 C10 129.1(2) . . ?
 N5 N4 C17 121.1(2) . . ?
 C18 N4 N5 110.4(2) . . ?
 C18 N4 C17 128.5(2) . . ?
 C7 O4 Cd1 91.02(16) . 2_456 ?
 C9 N1 Cd1 133.89(18) . . ?
 C9 N1 C8 102.6(2) . . ?
 C8 N1 Cd1 123.10(18) . . ?
 C18 N6 Cd1 130.67(18) . 2_656 ?
 C18 N6 C19 103.2(2) . . ?
 C19 N6 Cd1 125.39(17) . 2_656 ?
 C8 N2 N3 102.4(2) . . ?
 C1 O1 Cd1 91.53(19) . . ?
 C19 N5 N4 102.4(2) . . ?
 C16 C11 C10 122.8(2) . . ?
 C12 C11 C16 118.5(2) . . ?
 C12 C11 C10 118.7(2) . . ?
 C11 C16 C17 122.6(2) . . ?
 C15 C16 C11 119.2(2) . . ?
 C15 C16 C17 118.3(2) . . ?
 C1 O2 Cd1 91.55(18) . . ?
 N3 C10 C11 113.3(2) . . ?
 O3 C7 Cd1 59.87(13) . 2_456 ?
 O3 C7 C4 119.1(2) . . ?
 O4 C7 Cd1 61.34(14) . 2_456 ?
 O4 C7 O3 120.9(2) . . ?
 O4 C7 C4 120.0(2) . . ?
 C4 C7 Cd1 173.79(18) . 2_456 ?
 C7 C4 C3 106.8(2) . . ?
 C7 C4 C5 111.0(2) . . ?
 C5 C4 C3 111.2(2) . . ?
 C6 C4 C7 106.5(2) . . ?
 C6 C4 C3 111.7(3) . . ?
 C6 C4 C5 109.5(3) . . ?
 N4 C18 N6 109.8(2) . . ?
 C13 C12 C11 121.1(3) . . ?
 N4 C17 C16 112.0(2) . . ?
 C14 C15 C16 121.3(3) . . ?
 N3 C9 N1 110.0(2) . . ?
 N5 C19 N6 114.2(2) . . ?
 C14 C13 C12 120.3(3) . . ?
 N2 C8 N1 114.9(2) . . ?
 C13 C14 C15 119.7(3) . . ?
 C2 C3 C4 116.6(2) . . ?
 O1 C1 O2 121.3(3) . . ?
 O1 C1 C2 120.0(3) . . ?
 O2 C1 C2 118.7(3) . . ?
 C3 C2 C1 109.8(3) . . ?
