# Supplementary material for: Sensitivity to NH3 Vapor: Synthesis and Characterization of Five New Coordination Polymers Based on 2,2-Dimethylglutaric Acid and Bis(triazole)-Derived Ligands
Source: ACS Omega. 2024 Jan 8;9(3):3193–203. doi: 10.1021/acsomega.3c03212 (PMC10809242; doi:10.1021/acsomega.3c03212)
Supplement: Supplementary file 4 — ao3c03212_si_004.cif [file ao3c03212_si_004.cif]

data_sd189
_audit_creation_date               2022-02-28
_audit_creation_method
;
Olex2 1.2-alpha
(compiled 2018.07.26 svn.r3523 for OlexSys, GUI svn.r5532)
;
loop_
  _publ_author_name
  _publ_author_address
 'Erer, Hakan'
;
Eskisehir Osmangazi University
Faculty of Science and Letters
Department of Chemistry
Eskisehir/Turkiye
;
 'Kose Yaman, Pelin'
;
Dokuz Eylul University
Science Faculty
Department of Chemistry
Izmir/Turkiye
;
_publ_contact_author_address      
;
Eskisehir Osmangazi University
Faculty of Science and Letters
Department of Chemistry
Eskisehir/Turkiye
;
_publ_contact_author_email        'herer@ogu.edu.tr'
_publ_contact_author_name         'Erer, Hakan'
_publ_contact_author_phone        '+90 2222393750'
_publ_section_references
;
Dolomanov, O.V., Bourhis, L.J., Gildea, R.J, Howard, J.A.K. & Puschmann, H.
 (2009), J. Appl. Cryst. 42, 339-341.

Sheldrick, G.M. (2015). Acta Cryst. A71, 3-8.

Sheldrick, G.M. (2015). Acta Cryst. C71, 3-8.
;
_chemical_name_common              ?
_chemical_name_systematic          ?
_chemical_formula_moiety           'C38 H44 Co2 N12 O8'
_chemical_formula_sum              'C38 H44 Co2 N12 O8'
_chemical_formula_weight           914.71
_chemical_absolute_configuration   ?
_chemical_melting_point            ?
loop_
  _atom_type_symbol
  _atom_type_description
  _atom_type_scat_dispersion_real
  _atom_type_scat_dispersion_imag
  _atom_type_scat_source
 'C' 'C' 0.0033 0.0016 'International Tables Vol C Tables 4.2.6.8 and 6.1.1.4'
 'H' 'H' 0.0000 0.0000 'International Tables Vol C Tables 4.2.6.8 and 6.1.1.4'
 'Co' 'Co' 0.3494 0.9721 'International Tables Vol C Tables 4.2.6.8 and 6.1.1.4'
 'N' 'N' 0.0061 0.0033 'International Tables Vol C Tables 4.2.6.8 and 6.1.1.4'
 'O' 'O' 0.0106 0.0060 'International Tables Vol C Tables 4.2.6.8 and 6.1.1.4'

_shelx_space_group_comment
;
The symmetry employed for this shelxl refinement is uniquely defined
by the following loop, which should always be used as a source of
symmetry information in preference to the above space-group names.
They are only intended as comments.
;
_space_group_crystal_system        'orthorhombic'
_space_group_IT_number             29
_space_group_name_H-M_alt          'P c a 21'
_space_group_name_Hall             'P 2c -2ac'
loop_
  _space_group_symop_operation_xyz
 'x, y, z'
 '-x, -y, z+1/2'
 'x+1/2, -y, z'
 '-x+1/2, y, z+1/2'

_cell_length_a                     17.2066(5)
_cell_length_b                     19.0385(5)
_cell_length_c                     12.6514(3)
_cell_angle_alpha                  90
_cell_angle_beta                   90
_cell_angle_gamma                  90
_cell_volume                       4144.45(19)
_cell_formula_units_Z              4
_cell_measurement_reflns_used      9997
_cell_measurement_temperature      293(2)
_cell_measurement_theta_max        26.42
_cell_measurement_theta_min        2.60
_shelx_estimated_absorpt_T_max     ?
_shelx_estimated_absorpt_T_min     ?
_exptl_absorpt_coefficient_mu      0.867
_exptl_absorpt_correction_T_max    ?
_exptl_absorpt_correction_T_min    ?
_exptl_absorpt_correction_type     'none'
_exptl_absorpt_process_details     ?
_exptl_crystal_colour              'purple'
_exptl_crystal_density_diffrn      1.466
_exptl_crystal_density_meas        ?
_exptl_crystal_density_method      ?
_exptl_crystal_description         'block'
_exptl_crystal_F_000               1896
_exptl_crystal_size_max            0.13
_exptl_crystal_size_mid            0.12
_exptl_crystal_size_min            0.1
_exptl_transmission_factor_max     ?
_exptl_transmission_factor_min     ?
_diffrn_reflns_av_R_equivalents    0.0686
_diffrn_reflns_av_unetI/netI       0.0728
_diffrn_reflns_Laue_measured_fraction_full  0.999
_diffrn_reflns_Laue_measured_fraction_max  0.997
_diffrn_reflns_limit_h_max         22
_diffrn_reflns_limit_h_min         -22
_diffrn_reflns_limit_k_max         25
_diffrn_reflns_limit_k_min         -22
_diffrn_reflns_limit_l_max         16
_diffrn_reflns_limit_l_min         -16
_diffrn_reflns_number              66719
_diffrn_reflns_point_group_measured_fraction_full  0.999
_diffrn_reflns_point_group_measured_fraction_max  0.998
_diffrn_reflns_theta_full          25.242
_diffrn_reflns_theta_max           28.269
_diffrn_reflns_theta_min           1.070
_diffrn_ambient_temperature        293(2)
_diffrn_detector_area_resol_mean   ?
_diffrn_measured_fraction_theta_full  0.999
_diffrn_measured_fraction_theta_max  0.997
_diffrn_measurement_device_type    'Bruker APEX-II CCD'
_diffrn_measurement_method         '\f and \w scans'
_diffrn_radiation_type             MoK\a
_diffrn_radiation_wavelength       0.71073
_diffrn_source                     ?
_diffrn_standards_number           0
_reflns_Friedel_coverage           0.914
_reflns_Friedel_fraction_full      1.000
_reflns_Friedel_fraction_max       0.999
_reflns_number_gt                  6798
_reflns_number_total               10151
_reflns_special_details
;
 Reflections were merged by SHELXL according to the crystal
 class for the calculation of statistics and refinement.
 
 _reflns_Friedel_fraction is defined as the number of unique
 Friedel pairs measured divided by the number that would be
 possible theoretically, ignoring centric projections and
 systematic absences.
;
_reflns_threshold_expression       'I > 2\s(I)'
_computing_cell_refinement         'Bruker SAINT'
_computing_data_collection         'Bruker APEX2'
_computing_data_reduction          'Bruker SAINT'
_computing_molecular_graphics      'Olex2 (Dolomanov et al., 2009)'
_computing_publication_material    'Olex2 (Dolomanov et al., 2009)'
_computing_structure_refinement    'ShelXL (Sheldrick, 2015)'
_computing_structure_solution      'ShelXT (Sheldrick, 2015)'
_refine_diff_density_max           0.652
_refine_diff_density_min           -0.368
_refine_diff_density_rms           0.065
_refine_ls_abs_structure_details
;
 Flack x determined using 2501 quotients [(I+)-(I-)]/[(I+)+(I-)]
 (Parsons, Flack and Wagner, Acta Cryst. B69 (2013) 249-259).
;
_refine_ls_abs_structure_Flack     0.001(9)
_refine_ls_extinction_coef         .
_refine_ls_extinction_method       none
_refine_ls_goodness_of_fit_ref     1.015
_refine_ls_hydrogen_treatment      constr
_refine_ls_matrix_type             full
_refine_ls_number_parameters       546
_refine_ls_number_reflns           10151
_refine_ls_number_restraints       1
_refine_ls_R_factor_all            0.0985
_refine_ls_R_factor_gt             0.0503
_refine_ls_restrained_S_all        1.015
_refine_ls_shift/su_max            0.001
_refine_ls_shift/su_mean           0.000
_refine_ls_structure_factor_coef   Fsqd
_refine_ls_weighting_details      
 'w=1/[\s^2^(Fo^2^)+(0.0363P)^2^+2.1807P] where P=(Fo^2^+2Fc^2^)/3'
_refine_ls_weighting_scheme        calc
_refine_ls_wR_factor_gt            0.0883
_refine_ls_wR_factor_ref           0.1029
_refine_special_details
;
 Refined as a 2-component twin.
;
_olex2_refinement_description
;
1. Twinned data refinement
 Scales: 0.53(2)
 0.47(2)
2. Fixed Uiso
 At 1.2 times of:
  All C(H) groups, All C(H,H) groups
 At 1.5 times of:
  All C(H,H,H) groups
3.a Secondary CH2 refined with riding coordinates:
 C5(H5A,H5B), C29(H29A,H29B), C17(H17A,H17B), C24(H24A,H24B), C36(H36A,H36B),
 C13(H13A,H13B), C6(H6A,H6B), C12(H12A,H12B)
3.b Aromatic/amide H refined with riding coordinates:
 C27(H27), C37(H37), C33(H33), C31(H31), C38(H38), C25(H25), C15(H15),
 C16(H16), C34(H34), C32(H32), C26(H26), C28(H28), C20(H20), C22(H22), C19(H19),
  C21(H21)
3.c Idealised Me refined as rotating group:
 C11(H11A,H11B,H11C), C4(H4A,H4B,H4C), C10(H10A,H10B,H10C), C3(H3A,H3B,H3C)
;
_atom_sites_solution_hydrogens     geom
_atom_sites_solution_primary       dual
_atom_sites_solution_secondary     ?
loop_
  _atom_site_label
  _atom_site_type_symbol
  _atom_site_fract_x
  _atom_site_fract_y
  _atom_site_fract_z
  _atom_site_U_iso_or_equiv
  _atom_site_adp_type
  _atom_site_occupancy
  _atom_site_site_symmetry_order
  _atom_site_calc_flag
  _atom_site_refinement_flags_posn
  _atom_site_refinement_flags_adp
  _atom_site_refinement_flags_occupancy
  _atom_site_disorder_assembly
  _atom_site_disorder_group
 Co1 Co 0.56079(4) 0.00083(3) 0.96090(6) 0.02646(18) Uani 1 1 d . . . . .
 Co2 Co 0.69361(4) 0.48657(3) 0.04542(5) 0.02778(19) Uani 1 1 d . . . . .
 O1 O 0.61358(19) 0.0646(2) 1.1056(3) 0.0373(9) Uani 1 1 d . . . . .
 O2 O 0.6676(2) -0.0224(2) 1.0198(3) 0.0376(9) Uani 1 1 d . . . . .
 N3 N 0.5366(3) 0.1801(3) 0.7727(4) 0.0389(12) Uani 1 1 d . . . . .
 N10 N 0.5544(2) 0.8452(2) 0.7233(4) 0.0367(12) Uani 1 1 d . . . . .
 O4 O 0.9823(2) 0.0402(2) 1.0691(3) 0.0521(11) Uani 1 1 d . . . . .
 O7 O 0.3236(3) 0.5177(3) 0.0930(4) 0.0526(13) Uani 1 1 d . . . . .
 N12 N 0.5700(2) 0.9214(2) 0.8490(4) 0.0290(10) Uani 1 1 d . . . . .
 O3 O 0.9326(3) -0.0008(2) 0.9249(5) 0.0501(15) Uani 1 1 d . . . . .
 N1 N 0.5667(3) 0.0956(2) 0.8794(4) 0.0346(11) Uani 1 1 d . . . . .
 N9 N 0.7167(2) 0.6546(2) 0.2538(4) 0.0356(11) Uani 1 1 d . . . . .
 N11 N 0.6148(3) 0.8200(3) 0.7818(4) 0.0476(14) Uani 1 1 d . . . . .
 N7 N 0.6900(2) 0.5754(2) 0.1370(4) 0.0342(11) Uani 1 1 d . . . . .
 N5 N 0.6395(3) 0.2928(3) 0.1910(5) 0.0528(14) Uani 1 1 d . . . . .
 N2 N 0.5831(3) 0.2102(3) 0.8461(4) 0.0482(13) Uani 1 1 d . . . . .
 C1 C 0.6682(3) 0.0213(3) 1.0962(5) 0.0278(12) Uani 1 1 d . . . . .
 C30 C 0.6925(3) 0.7215(3) 0.4182(5) 0.0340(14) Uani 1 1 d . . . . .
 N6 N 0.6795(3) 0.4003(2) 0.1438(4) 0.0352(11) Uani 1 1 d . . . . .
 N4 N 0.6943(3) 0.3174(2) 0.2605(4) 0.0437(13) Uani 1 1 d . . . . .
 C27 C 0.7307(3) 0.5899(3) 0.2232(5) 0.0337(14) Uani 1 1 d . . . . .
 H27 H 0.7641 0.5588 0.2571 0.040 Uiso 1 1 calc R . . . .
 O6 O 0.6302(3) 0.5562(3) -0.1013(4) 0.0763(15) Uani 1 1 d . . . . .
 N8 N 0.6647(3) 0.6858(3) 0.1872(4) 0.0508(14) Uani 1 1 d . . . . .
 C37 C 0.5281(3) 0.9049(3) 0.7640(5) 0.0315(13) Uani 1 1 d . . . . .
 H37 H 0.4869 0.9312 0.7374 0.038 Uiso 1 1 calc R . . . .
 O5 O 0.5920(2) 0.4636(3) -0.0224(5) 0.0726(14) Uani 1 1 d . . . . .
 O8 O 0.2770(2) 0.5352(3) -0.0629(3) 0.0713(15) Uani 1 1 d . . . . .
 C33 C 0.6682(3) 0.7913(3) 0.4096(5) 0.0438(15) Uani 1 1 d . . . . .
 H33 H 0.6881 0.8198 0.3564 0.053 Uiso 1 1 calc R . . . .
 C31 C 0.6629(3) 0.6814(3) 0.4980(5) 0.0454(16) Uani 1 1 d . . . . .
 H31 H 0.6796 0.6353 0.5057 0.055 Uiso 1 1 calc R . . . .
 C5 C 0.8115(3) -0.0008(3) 1.1275(6) 0.0345(15) Uani 1 1 d . . . . .
 H5A H 0.8492 -0.0069 1.1839 0.041 Uiso 1 1 calc R . . . .
 H5B H 0.8063 -0.0457 1.0920 0.041 Uiso 1 1 calc R . . . .
 C38 C 0.6211(3) 0.8681(3) 0.8553(5) 0.0358(13) Uani 1 1 d . . . . .
 H38 H 0.6583 0.8656 0.9084 0.043 Uiso 1 1 calc R . . . .
 C2 C 0.7327(3) 0.0176(3) 1.1778(5) 0.0355(14) Uani 1 1 d . . . . .
 C29 C 0.7523(4) 0.6934(3) 0.3423(5) 0.0498(17) Uani 1 1 d . . . . .
 H29A H 0.7826 0.7322 0.3144 0.060 Uiso 1 1 calc R . . . .
 H29B H 0.7875 0.6624 0.3800 0.060 Uiso 1 1 calc R . . . .
 C23 C 0.6625(3) 0.2628(3) 0.4334(5) 0.0386(15) Uani 1 1 d . . . . .
 C18 C 0.5573(3) 0.2372(3) 0.5979(5) 0.0403(15) Uani 1 1 d . . . . .
 C25 C 0.7168(3) 0.3804(3) 0.2305(5) 0.0378(15) Uani 1 1 d . . . . .
 H25 H 0.7539 0.4074 0.2655 0.045 Uiso 1 1 calc R . . . .
 C15 C 0.5990(3) 0.1578(3) 0.9082(5) 0.0437(15) Uani 1 1 d . . . . .
 H15 H 0.6302 0.1626 0.9678 0.052 Uiso 1 1 calc R . . . .
 C16 C 0.5270(3) 0.1126(3) 0.7939(5) 0.0392(15) Uani 1 1 d . . . . .
 H16 H 0.4969 0.0817 0.7544 0.047 Uiso 1 1 calc R . . . .
 C17 C 0.5013(4) 0.2214(3) 0.6862(5) 0.0530(17) Uani 1 1 d . . . . .
 H17A H 0.4819 0.2654 0.7147 0.064 Uiso 1 1 calc R . . . .
 H17B H 0.4574 0.1957 0.6578 0.064 Uiso 1 1 calc R . . . .
 C34 C 0.6139(3) 0.8179(3) 0.4811(5) 0.0441(15) Uani 1 1 d . . . . .
 H34 H 0.5983 0.8645 0.4753 0.053 Uiso 1 1 calc R . . . .
 C32 C 0.6082(3) 0.7085(3) 0.5678(5) 0.0471(16) Uani 1 1 d . . . . .
 H32 H 0.5881 0.6800 0.6209 0.057 Uiso 1 1 calc R . . . .
 C7 C 0.9237(3) 0.0296(3) 1.0110(5) 0.0361(14) Uani 1 1 d . . . . .
 C24 C 0.7225(4) 0.2743(3) 0.3480(5) 0.0502(17) Uani 1 1 d . . . . .
 H24A H 0.7677 0.2967 0.3789 0.060 Uiso 1 1 calc R . . . .
 H24B H 0.7387 0.2290 0.3206 0.060 Uiso 1 1 calc R . . . .
 C26 C 0.6331(3) 0.3447(3) 0.1242(5) 0.0455(16) Uani 1 1 d . . . . .
 H26 H 0.5991 0.3434 0.0672 0.055 Uiso 1 1 calc R . . . .
 C35 C 0.5834(3) 0.7770(3) 0.5595(5) 0.0370(14) Uani 1 1 d . . . . .
 C9 C 0.5187(3) 0.4946(3) -0.1739(6) 0.0397(16) Uani 1 1 d . . . . .
 C8 C 0.5854(4) 0.5074(4) -0.0926(6) 0.0473(19) Uani 1 1 d . . . . .
 C28 C 0.6504(3) 0.6361(3) 0.1182(5) 0.0461(16) Uani 1 1 d . . . . .
 H28 H 0.6163 0.6417 0.0618 0.055 Uiso 1 1 calc R . . . .
 C20 C 0.6747(4) 0.2869(4) 0.5332(6) 0.0614(19) Uani 1 1 d . . . . .
 H20 H 0.7191 0.3132 0.5472 0.074 Uiso 1 1 calc R . . . .
 C36 C 0.5222(3) 0.8042(3) 0.6344(6) 0.0556(19) Uani 1 1 d . . . . .
 H36A H 0.4862 0.8336 0.5953 0.067 Uiso 1 1 calc R . . . .
 H36B H 0.4931 0.7648 0.6625 0.067 Uiso 1 1 calc R . . . .
 C22 C 0.5955(4) 0.2257(4) 0.4163(6) 0.073(2) Uani 1 1 d . . . . .
 H22 H 0.5846 0.2085 0.3491 0.088 Uiso 1 1 calc R . . . .
 C13 C 0.4152(3) 0.5446(4) -0.0466(6) 0.0552(17) Uani 1 1 d . . . . .
 H13A H 0.4140 0.5873 -0.0886 0.066 Uiso 1 1 calc R . . . .
 H13B H 0.4519 0.5516 0.0106 0.066 Uiso 1 1 calc R . . . .
 C6 C 0.8441(3) 0.0516(3) 1.0492(5) 0.0440(14) Uani 1 1 d . . . . .
 H6A H 0.8092 0.0555 0.9892 0.053 Uiso 1 1 calc R . . . .
 H6B H 0.8475 0.0974 1.0824 0.053 Uiso 1 1 calc R . . . .
 C11 C 0.5345(4) 0.4255(4) -0.2331(7) 0.071(2) Uani 1 1 d . . . . .
 H11A H 0.5801 0.4306 -0.2761 0.107 Uiso 1 1 calc GR . . . .
 H11B H 0.4908 0.4144 -0.2772 0.107 Uiso 1 1 calc GR . . . .
 H11C H 0.5423 0.3883 -0.1829 0.107 Uiso 1 1 calc GR . . . .
 C14 C 0.3347(4) 0.5308(3) -0.0009(6) 0.0438(15) Uani 1 1 d . . . . .
 C4 C 0.7377(4) 0.0863(4) 1.2395(6) 0.068(2) Uani 1 1 d . . . . .
 H4A H 0.7458 0.1246 1.1912 0.102 Uiso 1 1 calc GR . . . .
 H4B H 0.7802 0.0840 1.2884 0.102 Uiso 1 1 calc GR . . . .
 H4C H 0.6901 0.0936 1.2776 0.102 Uiso 1 1 calc GR . . . .
 C10 C 0.5170(4) 0.5547(4) -0.2527(6) 0.063(2) Uani 1 1 d . . . . .
 H10A H 0.5087 0.5982 -0.2159 0.095 Uiso 1 1 calc GR . . . .
 H10B H 0.4757 0.5473 -0.3024 0.095 Uiso 1 1 calc GR . . . .
 H10C H 0.5657 0.5567 -0.2897 0.095 Uiso 1 1 calc GR . . . .
 C19 C 0.6242(4) 0.2738(4) 0.6128(6) 0.063(2) Uani 1 1 d . . . . .
 H19 H 0.6358 0.2904 0.6801 0.076 Uiso 1 1 calc R . . . .
 C21 C 0.5437(4) 0.2136(4) 0.4988(6) 0.070(2) Uani 1 1 d . . . . .
 H21 H 0.4983 0.1885 0.4853 0.084 Uiso 1 1 calc R . . . .
 C12 C 0.4417(3) 0.4851(3) -0.1139(7) 0.0507(19) Uani 1 1 d . . . . .
 H12A H 0.4013 0.4753 -0.1653 0.061 Uiso 1 1 calc R . . . .
 H12B H 0.4465 0.4439 -0.0692 0.061 Uiso 1 1 calc R . . . .
 C3 C 0.7099(4) -0.0424(4) 1.2514(6) 0.071(2) Uani 1 1 d . . . . .
 H3A H 0.6616 -0.0313 1.2856 0.107 Uiso 1 1 calc GR . . . .
 H3B H 0.7496 -0.0488 1.3038 0.107 Uiso 1 1 calc GR . . . .
 H3C H 0.7040 -0.0848 1.2112 0.107 Uiso 1 1 calc GR . . . .

loop_
  _atom_site_aniso_label
  _atom_site_aniso_U_11
  _atom_site_aniso_U_22
  _atom_site_aniso_U_33
  _atom_site_aniso_U_23
  _atom_site_aniso_U_13
  _atom_site_aniso_U_12
 Co1 0.0205(3) 0.0357(3) 0.0232(4) -0.0014(3) 0.0012(4) 0.0012(3)
 Co2 0.0219(4) 0.0355(4) 0.0259(4) -0.0018(4) 0.0018(4) 0.0004(3)
 O1 0.027(2) 0.059(2) 0.026(2) -0.0014(18) 0.0005(16) 0.0165(18)
 O2 0.0301(19) 0.057(2) 0.026(2) -0.0140(19) -0.0049(16) 0.0064(17)
 N3 0.031(3) 0.048(3) 0.038(3) 0.012(2) 0.004(2) 0.003(2)
 N10 0.027(2) 0.046(3) 0.037(3) -0.014(2) 0.000(2) -0.001(2)
 O4 0.029(2) 0.096(3) 0.031(3) -0.005(2) 0.0031(19) 0.015(2)
 O7 0.033(2) 0.085(3) 0.040(3) 0.016(3) 0.003(2) 0.000(2)
 N12 0.024(2) 0.035(2) 0.028(3) -0.001(2) -0.001(2) 0.0033(19)
 O3 0.029(2) 0.063(3) 0.058(4) -0.020(2) 0.005(2) -0.0056(18)
 N1 0.033(3) 0.041(3) 0.030(3) 0.003(2) 0.002(2) 0.000(2)
 N9 0.029(2) 0.040(3) 0.038(3) -0.009(2) 0.000(2) 0.004(2)
 N11 0.045(3) 0.049(3) 0.048(3) -0.008(3) -0.007(3) 0.015(2)
 N7 0.031(3) 0.036(3) 0.035(3) -0.003(2) 0.004(2) 0.004(2)
 N5 0.050(3) 0.047(3) 0.061(4) 0.012(3) -0.010(3) -0.009(2)
 N2 0.053(3) 0.044(3) 0.048(3) 0.008(3) 0.001(3) -0.006(2)
 C1 0.017(3) 0.046(3) 0.021(3) 0.003(3) -0.002(2) -0.004(2)
 C30 0.030(3) 0.030(3) 0.041(4) -0.011(3) -0.004(3) -0.002(2)
 N6 0.036(3) 0.036(2) 0.035(3) 0.001(2) 0.011(2) -0.001(2)
 N4 0.048(3) 0.041(3) 0.042(3) 0.007(2) 0.002(3) -0.003(2)
 C27 0.033(3) 0.037(3) 0.031(4) -0.007(3) 0.000(3) 0.005(2)
 O6 0.071(3) 0.080(3) 0.077(4) -0.007(3) -0.011(3) -0.026(3)
 N8 0.053(3) 0.048(3) 0.051(3) -0.008(3) -0.008(3) 0.019(2)
 C37 0.024(3) 0.038(3) 0.033(3) -0.001(3) 0.003(3) 0.005(2)
 O5 0.048(3) 0.088(3) 0.082(4) 0.024(3) -0.022(3) -0.012(3)
 O8 0.033(2) 0.152(5) 0.029(3) 0.005(3) 0.003(2) -0.021(3)
 C33 0.051(4) 0.039(3) 0.041(4) -0.001(3) 0.006(3) -0.006(3)
 C31 0.054(4) 0.025(3) 0.058(4) -0.002(3) -0.005(3) 0.003(3)
 C5 0.019(3) 0.057(4) 0.027(4) 0.004(3) 0.001(2) 0.006(2)
 C38 0.037(3) 0.041(3) 0.029(3) -0.003(3) -0.008(3) 0.007(3)
 C2 0.019(3) 0.063(4) 0.024(4) 0.000(3) -0.003(2) 0.005(2)
 C29 0.039(3) 0.048(4) 0.062(4) -0.020(3) -0.001(3) -0.003(3)
 C23 0.043(4) 0.035(3) 0.037(4) 0.011(3) -0.003(3) 0.001(3)
 C18 0.041(4) 0.038(3) 0.043(4) 0.017(3) -0.006(3) 0.001(3)
 C25 0.042(4) 0.035(3) 0.036(4) -0.004(3) 0.006(3) -0.005(3)
 C15 0.046(4) 0.047(4) 0.038(4) 0.009(3) 0.000(3) -0.011(3)
 C16 0.037(4) 0.044(4) 0.037(4) 0.004(3) 0.003(3) -0.003(3)
 C17 0.044(4) 0.065(4) 0.050(4) 0.024(3) -0.003(3) 0.007(3)
 C34 0.051(4) 0.027(3) 0.054(4) -0.006(3) -0.012(3) 0.006(3)
 C32 0.057(4) 0.047(4) 0.038(4) -0.002(3) 0.005(3) -0.006(3)
 C7 0.030(3) 0.043(4) 0.036(4) 0.012(3) 0.010(3) 0.004(3)
 C24 0.059(4) 0.049(4) 0.043(4) 0.016(3) 0.000(3) 0.003(3)
 C26 0.038(3) 0.054(4) 0.045(4) 0.009(3) -0.006(3) -0.009(3)
 C35 0.037(3) 0.043(3) 0.030(3) -0.020(3) -0.008(3) 0.001(3)
 C9 0.024(3) 0.065(4) 0.030(4) 0.004(3) 0.001(3) -0.001(3)
 C8 0.019(3) 0.069(5) 0.054(5) 0.031(4) 0.016(3) 0.000(3)
 C28 0.043(4) 0.052(4) 0.043(4) -0.006(3) -0.002(3) 0.017(3)
 C20 0.056(4) 0.085(5) 0.043(4) 0.005(4) -0.004(4) -0.035(3)
 C36 0.037(4) 0.069(4) 0.061(5) -0.033(4) -0.008(3) -0.004(3)
 C22 0.090(6) 0.095(6) 0.034(4) 0.002(4) -0.009(4) -0.046(5)
 C13 0.028(3) 0.084(4) 0.054(4) -0.006(4) 0.011(3) -0.010(3)
 C6 0.027(3) 0.059(4) 0.046(4) 0.015(4) 0.008(3) 0.007(2)
 C11 0.054(4) 0.087(5) 0.073(6) -0.024(4) 0.006(4) -0.008(4)
 C14 0.026(3) 0.067(4) 0.039(4) -0.004(3) 0.004(3) 0.003(3)
 C4 0.038(4) 0.111(6) 0.054(5) -0.041(4) 0.002(3) 0.003(4)
 C10 0.047(4) 0.095(6) 0.048(5) 0.025(4) 0.005(3) 0.018(4)
 C19 0.066(5) 0.079(5) 0.044(4) -0.009(4) -0.001(4) -0.025(4)
 C21 0.065(5) 0.096(6) 0.048(5) 0.013(4) -0.010(4) -0.044(4)
 C12 0.026(4) 0.070(4) 0.056(5) -0.002(4) -0.009(3) 0.000(3)
 C3 0.040(4) 0.118(6) 0.057(5) 0.043(5) 0.013(3) 0.020(4)

_geom_special_details
;
 All esds (except the esd in the dihedral angle between two l.s. planes)
 are estimated using the full covariance matrix.  The cell esds are taken
 into account individually in the estimation of esds in distances, angles
 and torsion angles; correlations between esds in cell parameters are only
 used when they are defined by crystal symmetry.  An approximate (isotropic)
 treatment of cell esds is used for estimating esds involving l.s. planes.
;
loop_
  _geom_bond_atom_site_label_1
  _geom_bond_atom_site_label_2
  _geom_bond_distance
  _geom_bond_site_symmetry_2
  _geom_bond_publ_flag
 Co1 O1 2.377(4) . ?
 Co1 O2 2.032(4) . ?
 Co1 O4 2.075(4) 3_455 ?
 Co1 N12 2.078(4) 1_545 ?
 Co1 O3 2.253(4) 3_455 ?
 Co1 N1 2.081(5) . ?
 Co1 C7 2.511(6) 3_455 ?
 Co2 O7 2.318(5) 3_565 ?
 Co2 N7 2.051(5) . ?
 Co2 N6 2.075(5) . ?
 Co2 O5 1.996(4) . ?
 Co2 O8 2.027(4) 3_565 ?
 Co2 C14 2.519(6) 3_565 ?
 O1 C1 1.256(6) . ?
 O2 C1 1.274(7) . ?
 N3 N2 1.353(7) . ?
 N3 C16 1.324(7) . ?
 N3 C17 1.478(7) . ?
 N10 N11 1.364(6) . ?
 N10 C37 1.327(7) . ?
 N10 C36 1.477(8) . ?
 O4 Co1 2.075(4) 3 ?
 O4 C7 1.264(7) . ?
 O7 Co2 2.318(5) 3_465 ?
 O7 C14 1.229(8) . ?
 N12 Co1 2.078(4) 1_565 ?
 N12 C37 1.331(7) . ?
 N12 C38 1.344(6) . ?
 O3 Co1 2.253(4) 3 ?
 O3 C7 1.243(7) . ?
 N1 C15 1.358(7) . ?
 N1 C16 1.319(7) . ?
 N9 C27 1.314(7) . ?
 N9 N8 1.364(7) . ?
 N9 C29 1.476(7) . ?
 N11 C38 1.309(7) . ?
 N7 C27 1.325(7) . ?
 N7 C28 1.363(7) . ?
 N5 N4 1.372(7) . ?
 N5 C26 1.303(8) . ?
 N2 C15 1.298(7) . ?
 C1 C2 1.518(8) . ?
 C30 C33 1.397(8) . ?
 C30 C31 1.364(8) . ?
 C30 C29 1.506(8) . ?
 N6 C25 1.326(8) . ?
 N6 C26 1.349(7) . ?
 N4 C25 1.316(7) . ?
 N4 C24 1.461(8) . ?
 O6 C8 1.212(7) . ?
 N8 C28 1.311(8) . ?
 O5 C8 1.224(7) . ?
 O8 Co2 2.027(4) 3_465 ?
 O8 C14 1.267(7) . ?
 C33 C34 1.396(8) . ?
 C31 C32 1.391(8) . ?
 C5 C2 1.538(8) . ?
 C5 C6 1.515(8) . ?
 C2 C4 1.526(9) . ?
 C2 C3 1.526(9) . ?
 C23 C24 1.510(9) . ?
 C23 C20 1.360(9) . ?
 C23 C22 1.369(9) . ?
 C18 C17 1.505(9) . ?
 C18 C19 1.358(8) . ?
 C18 C21 1.354(9) . ?
 C34 C35 1.367(8) . ?
 C32 C35 1.375(8) . ?
 C7 Co1 2.511(6) 3 ?
 C7 C6 1.512(7) . ?
 C35 C36 1.508(8) . ?
 C9 C8 1.560(10) . ?
 C9 C11 1.539(9) . ?
 C9 C10 1.518(9) . ?
 C9 C12 1.538(10) . ?
 C20 C19 1.353(9) . ?
 C22 C21 1.393(9) . ?
 C13 C14 1.525(8) . ?
 C13 C12 1.489(9) . ?
 C14 Co2 2.519(6) 3_465 ?

loop_
  _geom_angle_atom_site_label_1
  _geom_angle_atom_site_label_2
  _geom_angle_atom_site_label_3
  _geom_angle
  _geom_angle_site_symmetry_1
  _geom_angle_site_symmetry_3
  _geom_angle_publ_flag
 O1 Co1 C7 106.42(16) . 3_455 ?
 O2 Co1 O1 58.86(13) . . ?
 O2 Co1 O4 105.34(16) . 3_455 ?
 O2 Co1 N12 91.30(15) . 1_545 ?
 O2 Co1 O3 163.74(17) . 3_455 ?
 O2 Co1 N1 109.04(17) . . ?
 O2 Co1 C7 134.99(19) . 3_455 ?
 O4 Co1 O1 86.16(15) 3_455 . ?
 O4 Co1 N12 103.02(17) 3_455 1_545 ?
 O4 Co1 O3 59.75(18) 3_455 3_455 ?
 O4 Co1 N1 133.21(18) 3_455 . ?
 O4 Co1 C7 30.14(17) 3_455 3_455 ?
 N12 Co1 O1 150.15(15) 1_545 . ?
 N12 Co1 O3 86.40(18) 1_545 3_455 ?
 N12 Co1 N1 106.87(19) 1_545 . ?
 N12 Co1 C7 94.35(18) 1_545 3_455 ?
 O3 Co1 O1 122.00(16) 3_455 . ?
 O3 Co1 C7 29.63(18) 3_455 3_455 ?
 N1 Co1 O1 85.38(16) . . ?
 N1 Co1 O3 86.99(17) . 3_455 ?
 N1 Co1 C7 111.78(19) . 3_455 ?
 O7 Co2 C14 29.05(18) 3_565 3_565 ?
 N7 Co2 O7 84.91(17) . 3_565 ?
 N7 Co2 N6 108.1(2) . . ?
 N7 Co2 C14 105.6(2) . 3_565 ?
 N6 Co2 O7 85.95(18) . 3_565 ?
 N6 Co2 C14 98.5(2) . 3_565 ?
 O5 Co2 O7 161.7(2) . 3_565 ?
 O5 Co2 N7 113.4(2) . . ?
 O5 Co2 N6 89.0(2) . . ?
 O5 Co2 O8 106.5(2) . 3_565 ?
 O5 Co2 C14 135.7(2) . 3_565 ?
 O8 Co2 O7 59.00(18) 3_565 3_565 ?
 O8 Co2 N7 124.9(2) 3_565 . ?
 O8 Co2 N6 109.0(2) 3_565 . ?
 O8 Co2 C14 29.95(19) 3_565 3_565 ?
 C1 O1 Co1 82.9(3) . . ?
 C1 O2 Co1 98.3(3) . . ?
 N2 N3 C17 121.7(5) . . ?
 C16 N3 N2 110.2(5) . . ?
 C16 N3 C17 128.0(5) . . ?
 N11 N10 C36 120.8(5) . . ?
 C37 N10 N11 110.5(5) . . ?
 C37 N10 C36 128.4(5) . . ?
 C7 O4 Co1 94.4(3) . 3 ?
 C14 O7 Co2 84.6(4) . 3_465 ?
 C37 N12 Co1 132.8(4) . 1_565 ?
 C37 N12 C38 103.0(4) . . ?
 C38 N12 Co1 124.0(4) . 1_565 ?
 C7 O3 Co1 86.7(4) . 3 ?
 C15 N1 Co1 130.1(4) . . ?
 C16 N1 Co1 126.4(4) . . ?
 C16 N1 C15 102.6(5) . . ?
 C27 N9 N8 110.3(5) . . ?
 C27 N9 C29 128.1(5) . . ?
 N8 N9 C29 121.6(5) . . ?
 C38 N11 N10 101.6(4) . . ?
 C27 N7 Co2 128.4(4) . . ?
 C27 N7 C28 103.4(5) . . ?
 C28 N7 Co2 128.0(4) . . ?
 C26 N5 N4 102.4(5) . . ?
 C15 N2 N3 102.4(5) . . ?
 O1 C1 O2 119.6(5) . . ?
 O1 C1 C2 120.9(5) . . ?
 O2 C1 C2 119.4(5) . . ?
 C33 C30 C29 119.5(6) . . ?
 C31 C30 C33 118.6(5) . . ?
 C31 C30 C29 121.9(5) . . ?
 C25 N6 Co2 131.7(4) . . ?
 C25 N6 C26 102.4(5) . . ?
 C26 N6 Co2 125.5(4) . . ?
 N5 N4 C24 121.5(5) . . ?
 C25 N4 N5 109.2(5) . . ?
 C25 N4 C24 129.3(6) . . ?
 N9 C27 N7 109.9(5) . . ?
 C28 N8 N9 102.7(5) . . ?
 N10 C37 N12 109.3(5) . . ?
 C8 O5 Co2 104.1(4) . . ?
 C14 O8 Co2 97.1(4) . 3_465 ?
 C34 C33 C30 119.7(6) . . ?
 C30 C31 C32 121.0(5) . . ?
 C6 C5 C2 116.5(4) . . ?
 N11 C38 N12 115.6(5) . . ?
 C1 C2 C5 112.0(5) . . ?
 C1 C2 C4 110.5(5) . . ?
 C1 C2 C3 105.1(5) . . ?
 C4 C2 C5 111.0(5) . . ?
 C3 C2 C5 108.0(5) . . ?
 C3 C2 C4 110.1(6) . . ?
 N9 C29 C30 112.2(5) . . ?
 C20 C23 C24 120.6(6) . . ?
 C20 C23 C22 116.9(6) . . ?
 C22 C23 C24 122.5(6) . . ?
 C19 C18 C17 122.9(7) . . ?
 C21 C18 C17 120.7(6) . . ?
 C21 C18 C19 116.5(6) . . ?
 N4 C25 N6 110.8(5) . . ?
 N2 C15 N1 114.9(6) . . ?
 N1 C16 N3 109.8(5) . . ?
 N3 C17 C18 113.1(5) . . ?
 C35 C34 C33 121.4(5) . . ?
 C35 C32 C31 120.9(6) . . ?
 O4 C7 Co1 55.5(3) . 3 ?
 O4 C7 C6 119.6(5) . . ?
 O3 C7 Co1 63.6(3) . 3 ?
 O3 C7 O4 119.0(5) . . ?
 O3 C7 C6 121.3(6) . . ?
 C6 C7 Co1 175.0(5) . 3 ?
 N4 C24 C23 113.4(5) . . ?
 N5 C26 N6 115.2(6) . . ?
 C34 C35 C32 118.4(5) . . ?
 C34 C35 C36 121.9(5) . . ?
 C32 C35 C36 119.7(6) . . ?
 C11 C9 C8 109.0(5) . . ?
 C10 C9 C8 109.3(5) . . ?
 C10 C9 C11 109.2(6) . . ?
 C10 C9 C12 113.4(5) . . ?
 C12 C9 C8 109.0(6) . . ?
 C12 C9 C11 106.9(5) . . ?
 O6 C8 O5 121.9(7) . . ?
 O6 C8 C9 121.8(6) . . ?
 O5 C8 C9 116.2(6) . . ?
 N8 C28 N7 113.7(6) . . ?
 C19 C20 C23 121.9(6) . . ?
 N10 C36 C35 113.5(4) . . ?
 C23 C22 C21 120.4(7) . . ?
 C12 C13 C14 111.3(5) . . ?
 C7 C6 C5 111.2(4) . . ?
 O7 C14 Co2 66.3(4) . 3_465 ?
 O7 C14 O8 119.3(6) . . ?
 O7 C14 C13 122.9(6) . . ?
 O8 C14 Co2 53.0(3) . 3_465 ?
 O8 C14 C13 117.7(6) . . ?
 C13 C14 Co2 170.7(5) . 3_465 ?
 C20 C19 C18 122.5(7) . . ?
 C18 C21 C22 121.9(6) . . ?
 C13 C12 C9 117.1(5) . . ?

loop_
  _twin_individual_id
  _twin_individual_mass_fraction_refined
 1 0.53(2)
 2 0.47(2)
