# Supplementary material for: Sensitivity to NH3 Vapor: Synthesis and Characterization of Five New Coordination Polymers Based on 2,2-Dimethylglutaric Acid and Bis(triazole)-Derived Ligands
Source: ACS Omega. 2024 Jan 8;9(3):3193–203. doi: 10.1021/acsomega.3c03212 (PMC10809242; doi:10.1021/acsomega.3c03212)
Supplement: Supplementary file 5 — ao3c03212_si_005.cif [file ao3c03212_si_005.cif]

data_pky284
_audit_creation_date               2021-06-27
_audit_creation_method
;
Olex2 1.2-alpha
(compiled 2018.07.26 svn.r3523 for OlexSys, GUI svn.r5532)
;
loop_
  _publ_author_name
  _publ_author_address
 'Erer, Hakan'
;
Eskisehir Osmangazi University
Faculty of Science and Letters
Department of Chemistry
Eskisehir/Turkiye
;
 'Kose Yaman, Pelin'
;
Dokuz Eylul University
Science Faculty
Department of Chemistry
Izmir/Turkiye
;
_publ_contact_author_address      
;
Eskisehir Osmangazi University
Faculty of Science and Letters
Department of Chemistry
Eskisehir/Turkiye
;
_publ_contact_author_email        'herer@ogu.edu.tr'
_publ_contact_author_name         'Erer, Hakan'
_publ_contact_author_phone        '+90 2222393750'
_publ_section_references
;
Dolomanov, O.V., Bourhis, L.J., Gildea, R.J, Howard, J.A.K. & Puschmann, H.
 (2009), J. Appl. Cryst. 42, 339-341.

Sheldrick, G.M. (2015). Acta Cryst. A71, 3-8.

Sheldrick, G.M. (2015). Acta Cryst. C71, 3-8.
;
_chemical_name_common              ?
_chemical_name_systematic          ?
_chemical_formula_moiety           'C19 H24 Cd N6 O5'
_chemical_formula_sum              'C19 H24 Cd N6 O5'
_chemical_formula_weight           528.84
_chemical_melting_point            ?
loop_
  _atom_type_symbol
  _atom_type_description
  _atom_type_scat_dispersion_real
  _atom_type_scat_dispersion_imag
  _atom_type_scat_source
 'C' 'C' 0.0033 0.0016 'International Tables Vol C Tables 4.2.6.8 and 6.1.1.4'
 'H' 'H' 0.0000 0.0000 'International Tables Vol C Tables 4.2.6.8 and 6.1.1.4'
 'Cd' 'Cd' -0.8075 1.2024
 'International Tables Vol C Tables 4.2.6.8 and 6.1.1.4'
 'N' 'N' 0.0061 0.0033 'International Tables Vol C Tables 4.2.6.8 and 6.1.1.4'
 'O' 'O' 0.0106 0.0060 'International Tables Vol C Tables 4.2.6.8 and 6.1.1.4'

_shelx_space_group_comment
;
The symmetry employed for this shelxl refinement is uniquely defined
by the following loop, which should always be used as a source of
symmetry information in preference to the above space-group names.
They are only intended as comments.
;
_space_group_crystal_system        'triclinic'
_space_group_IT_number             2
_space_group_name_H-M_alt          'P -1'
_space_group_name_Hall             '-P 1'
loop_
  _space_group_symop_operation_xyz
 'x, y, z'
 '-x, -y, -z'

_cell_length_a                     9.0473(14)
_cell_length_b                     10.4823(16)
_cell_length_c                     12.3814(17)
_cell_angle_alpha                  90.390(4)
_cell_angle_beta                   110.529(4)
_cell_angle_gamma                  99.678(4)
_cell_volume                       1081.2(3)
_cell_formula_units_Z              2
_cell_measurement_reflns_used      9297
_cell_measurement_temperature      293(2)
_cell_measurement_theta_max        28.36
_cell_measurement_theta_min        2.94
_shelx_estimated_absorpt_T_max     ?
_shelx_estimated_absorpt_T_min     ?
_exptl_absorpt_coefficient_mu      1.053
_exptl_absorpt_correction_T_max    0.7457
_exptl_absorpt_correction_T_min    0.5522
_exptl_absorpt_correction_type     'multi-scan'
_exptl_absorpt_process_details     'SADABS V2014/4 (Bruker AXS)'
_exptl_crystal_colour              'colourless'
_exptl_crystal_density_diffrn      1.624
_exptl_crystal_density_meas        ?
_exptl_crystal_density_method      ?
_exptl_crystal_description         'block'
_exptl_crystal_F_000               536
_exptl_crystal_size_max            0.15
_exptl_crystal_size_mid            0.12
_exptl_crystal_size_min            0.08
_exptl_transmission_factor_max     ?
_exptl_transmission_factor_min     ?
_diffrn_reflns_av_R_equivalents    0.0305
_diffrn_reflns_av_unetI/netI       0.0139
_diffrn_reflns_Laue_measured_fraction_full  0.996
_diffrn_reflns_Laue_measured_fraction_max  0.991
_diffrn_reflns_limit_h_max         12
_diffrn_reflns_limit_h_min         -12
_diffrn_reflns_limit_k_max         13
_diffrn_reflns_limit_k_min         -13
_diffrn_reflns_limit_l_max         16
_diffrn_reflns_limit_l_min         -16
_diffrn_reflns_number              57647
_diffrn_reflns_point_group_measured_fraction_full  0.996
_diffrn_reflns_point_group_measured_fraction_max  0.991
_diffrn_reflns_theta_full          25.242
_diffrn_reflns_theta_max           28.372
_diffrn_reflns_theta_min           2.850
_diffrn_ambient_temperature        293(2)
_diffrn_detector_area_resol_mean   ?
_diffrn_measured_fraction_theta_full  0.996
_diffrn_measured_fraction_theta_max  0.991
_diffrn_measurement_device_type    'Bruker APEX-II CCD'
_diffrn_measurement_method         '\f and \w scans'
_diffrn_radiation_type             MoK\a
_diffrn_radiation_wavelength       0.71073
_diffrn_source                     ?
_diffrn_standards_number           0
_reflns_Friedel_coverage           0.000
_reflns_Friedel_fraction_full      .
_reflns_Friedel_fraction_max       .
_reflns_number_gt                  5094
_reflns_number_total               5353
_reflns_special_details
;
 Reflections were merged by SHELXL according to the crystal
 class for the calculation of statistics and refinement.
 
 _reflns_Friedel_fraction is defined as the number of unique
 Friedel pairs measured divided by the number that would be
 possible theoretically, ignoring centric projections and
 systematic absences.
;
_reflns_threshold_expression       'I > 2\s(I)'
_computing_cell_refinement         'Bruker SAINT'
_computing_data_collection         'Bruker APEX2'
_computing_data_reduction          'Bruker SAINT'
_computing_molecular_graphics      'Olex2 (Dolomanov et al., 2009)'
_computing_publication_material    'Olex2 (Dolomanov et al., 2009)'
_computing_structure_refinement    'ShelXL (Sheldrick, 2015)'
_computing_structure_solution      'ShelXT (Sheldrick, 2015)'
_refine_diff_density_max           1.556
_refine_diff_density_min           -0.645
_refine_diff_density_rms           0.082
_refine_ls_extinction_coef         0.168(3)
_refine_ls_extinction_expression  
 'Fc^*^=kFc[1+0.001xFc^2^\l^3^/sin(2\q)]^-1/4^'
_refine_ls_extinction_method       'SHELXL-2014/7 (Sheldrick 2014'
_refine_ls_goodness_of_fit_ref     1.276
_refine_ls_hydrogen_treatment      constr
_refine_ls_matrix_type             full
_refine_ls_number_parameters       284
_refine_ls_number_reflns           5353
_refine_ls_number_restraints       0
_refine_ls_R_factor_all            0.0288
_refine_ls_R_factor_gt             0.0267
_refine_ls_restrained_S_all        1.276
_refine_ls_shift/su_max            0.002
_refine_ls_shift/su_mean           0.000
_refine_ls_structure_factor_coef   Fsqd
_refine_ls_weighting_details      
 'w=1/[\s^2^(Fo^2^)+(0.0136P)^2^+1.2075P] where P=(Fo^2^+2Fc^2^)/3'
_refine_ls_weighting_scheme        calc
_refine_ls_wR_factor_gt            0.0614
_refine_ls_wR_factor_ref           0.0634
_refine_special_details            
;
1. Fixed Uiso
 At 1.2 times of:
  All C(H) groups, All C(H,H) groups
 At 1.5 times of:
  All C(H,H,H) groups, All O(H,H) groups
2.a Rotating group:
 O5(H5A,H5B)
2.b Secondary CH2 refined with riding coordinates:
 C3(H3A,H3B), C2(H2A,H2B), C16(H16A,H16B), C10(H10A,H10B)
2.c Aromatic/amide H refined with riding coordinates:
 C15(H15), C9(H9), C14(H14), C13(H13), C12(H12), C8(H8), C18(H18), C19(H19)
2.d Idealised Me refined as rotating group:
 C5(H5C,H5D,H5E), C6(H6A,H6B,H6C)
;
_atom_sites_solution_hydrogens     mixed
_atom_sites_solution_primary       dual
_atom_sites_solution_secondary     ?
loop_
  _atom_site_label
  _atom_site_type_symbol
  _atom_site_fract_x
  _atom_site_fract_y
  _atom_site_fract_z
  _atom_site_U_iso_or_equiv
  _atom_site_adp_type
  _atom_site_occupancy
  _atom_site_site_symmetry_order
  _atom_site_calc_flag
  _atom_site_refinement_flags_posn
  _atom_site_refinement_flags_adp
  _atom_site_refinement_flags_occupancy
  _atom_site_disorder_assembly
  _atom_site_disorder_group
 Cd1 Cd 0.83524(2) 0.70170(2) 0.53163(2) 0.02369(8) Uani 1 1 d . . . . .
 O4 O 0.12604(19) 0.67420(15) 0.62831(16) 0.0313(3) Uani 1 1 d . . . . .
 O3 O 0.05612(18) 0.86299(15) 0.63962(16) 0.0319(3) Uani 1 1 d . . . . .
 O1 O 0.67374(19) 0.84708(16) 0.52753(16) 0.0340(4) Uani 1 1 d . . . . .
 O5 O 0.7364(3) 0.49509(17) 0.4535(2) 0.0499(5) Uani 1 1 d . . . . .
 H5A H 0.6717 0.4555 0.4855 0.075 Uiso 1 1 d GR . . . .
 H5B H 0.8127 0.4498 0.4701 0.075 Uiso 1 1 d GR . . . .
 O2 O 0.5145(2) 0.65524(17) 0.49315(18) 0.0407(4) Uani 1 1 d . . . . .
 N6 N 1.0654(2) 0.83672(18) 0.28234(15) 0.0265(4) Uani 1 1 d . . . . .
 N4 N 0.9239(2) 0.73877(18) 0.37737(16) 0.0276(4) Uani 1 1 d . . . . .
 N1 N 0.8225(2) 0.6338(2) 0.70659(18) 0.0348(4) Uani 1 1 d . . . . .
 C3 C 0.4511(2) 0.8026(2) 0.68428(19) 0.0256(4) Uani 1 1 d . . . . .
 H3A H 0.5605 0.8408 0.7317 0.031 Uiso 1 1 calc R . . . .
 H3B H 0.4398 0.7094 0.6895 0.031 Uiso 1 1 calc R . . . .
 C7 C 0.1618(2) 0.79313(19) 0.66152(18) 0.0224(4) Uani 1 1 d . . . . .
 N5 N 1.0549(3) 0.7081(2) 0.25828(19) 0.0376(5) Uani 1 1 d . . . . .
 C4 C 0.3366(2) 0.8523(2) 0.73470(19) 0.0252(4) Uani 1 1 d . . . . .
 N3 N 0.7751(3) 0.5127(2) 0.83563(18) 0.0369(5) Uani 1 1 d . . . . .
 C15 C 0.9884(3) 0.8531(2) 0.35354(19) 0.0283(4) Uani 1 1 d . . . . .
 H15 H 0.9808 0.9329 0.3824 0.034 Uiso 1 1 calc R . . . .
 C1 C 0.5438(2) 0.7745(2) 0.52127(19) 0.0257(4) Uani 1 1 d . . . . .
 C5 C 0.3633(3) 1.0009(2) 0.7412(2) 0.0360(5) Uani 1 1 d . . . . .
 H5C H 0.4738 1.0353 0.7856 0.054 Uiso 1 1 calc GR . . . .
 H5D H 0.2961 1.0303 0.7776 0.054 Uiso 1 1 calc GR . . . .
 H5E H 0.3368 1.0301 0.6645 0.054 Uiso 1 1 calc GR . . . .
 C9 C 0.7317(3) 0.5293(2) 0.7244(2) 0.0334(5) Uani 1 1 d . . . . .
 H9 H 0.6492 0.4754 0.6667 0.040 Uiso 1 1 calc R . . . .
 C17 C 1.0727(3) 0.9639(2) 0.11342(18) 0.0272(4) Uani 1 1 d . . . . .
 C2 C 0.4244(3) 0.8321(2) 0.5584(2) 0.0281(4) Uani 1 1 d . . . . .
 H2A H 0.3157 0.7945 0.5091 0.034 Uiso 1 1 calc R . . . .
 H2B H 0.4401 0.9251 0.5517 0.034 Uiso 1 1 calc R . . . .
 C14 C 0.9691(3) 0.6535(2) 0.3172(2) 0.0336(5) Uani 1 1 d . . . . .
 H14 H 0.9413 0.5640 0.3178 0.040 Uiso 1 1 calc R . . . .
 N2 N 0.8980(3) 0.6099(3) 0.8966(2) 0.0583(7) Uani 1 1 d . . . . .
 C16 C 1.1579(3) 0.9356(3) 0.2372(2) 0.0348(5) Uani 1 1 d . . . . .
 H16A H 1.2572 0.9079 0.2427 0.042 Uiso 1 1 calc R . . . .
 H16B H 1.1858 1.0153 0.2859 0.042 Uiso 1 1 calc R . . . .
 C6 C 0.3683(3) 0.8042(3) 0.8564(2) 0.0437(6) Uani 1 1 d . . . . .
 H6A H 0.3463 0.7110 0.8513 0.066 Uiso 1 1 calc GR . . . .
 H6B H 0.2997 0.8365 0.8899 0.066 Uiso 1 1 calc GR . . . .
 H6C H 0.4784 0.8348 0.9039 0.066 Uiso 1 1 calc GR . . . .
 C13 C 0.4361(4) 0.4122(3) 0.9056(3) 0.0519(7) Uani 1 1 d . . . . .
 H13 H 0.3918 0.3531 0.8412 0.062 Uiso 1 1 calc R . . . .
 C11 C 0.6001(3) 0.4573(3) 0.9490(2) 0.0399(6) Uani 1 1 d . . . . .
 C12 C 0.6626(4) 0.5463(4) 1.0435(3) 0.0536(8) Uani 1 1 d . . . . .
 H12 H 0.7724 0.5787 1.0732 0.064 Uiso 1 1 calc R . . . .
 C8 C 0.9203(4) 0.6804(3) 0.8146(2) 0.0486(7) Uani 1 1 d . . . . .
 H8 H 0.9969 0.7559 0.8295 0.058 Uiso 1 1 calc R . . . .
 C10 C 0.7084(4) 0.4107(3) 0.8944(3) 0.0472(7) Uani 1 1 d . . . . .
 H10A H 0.7956 0.3807 0.9538 0.057 Uiso 1 1 calc R . . . .
 H10B H 0.6480 0.3378 0.8392 0.057 Uiso 1 1 calc R . . . .
 C18 C 0.9104(4) 0.9447(4) 0.0616(3) 0.0629(10) Uani 1 1 d . . . . .
 H18 H 0.8463 0.9055 0.1010 0.075 Uiso 1 1 calc R . . . .
 C19 C 1.1620(4) 1.0174(4) 0.0493(3) 0.0664(11) Uani 1 1 d . . . . .
 H19 H 1.2733 1.0284 0.0809 0.080 Uiso 1 1 calc R . . . .

loop_
  _atom_site_aniso_label
  _atom_site_aniso_U_11
  _atom_site_aniso_U_22
  _atom_site_aniso_U_33
  _atom_site_aniso_U_23
  _atom_site_aniso_U_13
  _atom_site_aniso_U_12
 Cd1 0.02440(10) 0.02204(10) 0.02850(11) 0.00205(5) 0.01483(7) 0.00281(5)
 O4 0.0259(7) 0.0223(7) 0.0481(10) -0.0011(6) 0.0171(7) 0.0023(6)
 O3 0.0225(7) 0.0255(7) 0.0477(10) 0.0005(7) 0.0118(7) 0.0062(6)
 O1 0.0266(8) 0.0330(8) 0.0500(10) 0.0089(7) 0.0226(7) 0.0063(6)
 O5 0.0498(11) 0.0255(8) 0.0884(16) -0.0131(9) 0.0479(12) -0.0053(8)
 O2 0.0361(9) 0.0317(9) 0.0553(11) -0.0106(8) 0.0177(8) 0.0059(7)
 N6 0.0300(9) 0.0272(9) 0.0230(8) 0.0037(7) 0.0111(7) 0.0035(7)
 N4 0.0343(10) 0.0249(9) 0.0286(9) 0.0049(7) 0.0171(8) 0.0055(7)
 N1 0.0306(10) 0.0430(11) 0.0330(10) 0.0087(8) 0.0157(8) 0.0023(8)
 C3 0.0181(9) 0.0259(10) 0.0331(11) 0.0033(8) 0.0095(8) 0.0040(7)
 C7 0.0212(9) 0.0226(9) 0.0266(10) 0.0030(7) 0.0126(8) 0.0032(7)
 N5 0.0541(13) 0.0303(10) 0.0382(11) 0.0010(8) 0.0275(10) 0.0101(9)
 C4 0.0214(9) 0.0265(10) 0.0289(10) 0.0012(8) 0.0113(8) 0.0027(7)
 N3 0.0377(11) 0.0414(11) 0.0334(10) 0.0093(9) 0.0169(9) 0.0027(9)
 C15 0.0366(11) 0.0237(10) 0.0295(10) 0.0045(8) 0.0166(9) 0.0077(8)
 C1 0.0225(9) 0.0302(10) 0.0282(10) 0.0048(8) 0.0117(8) 0.0096(8)
 C5 0.0301(11) 0.0273(11) 0.0505(14) -0.0088(10) 0.0170(10) -0.0002(9)
 C9 0.0343(12) 0.0375(12) 0.0294(11) 0.0032(9) 0.0149(9) 0.0019(9)
 C17 0.0292(10) 0.0287(10) 0.0236(10) 0.0033(8) 0.0115(8) 0.0002(8)
 C2 0.0235(10) 0.0309(11) 0.0366(11) 0.0086(9) 0.0159(9) 0.0111(8)
 C14 0.0491(14) 0.0230(10) 0.0334(12) 0.0017(8) 0.0209(10) 0.0056(9)
 N2 0.0502(15) 0.0777(19) 0.0326(12) 0.0063(12) 0.0100(11) -0.0165(13)
 C16 0.0307(11) 0.0420(13) 0.0272(11) 0.0082(9) 0.0101(9) -0.0047(9)
 C6 0.0392(13) 0.0604(17) 0.0308(12) 0.0076(11) 0.0128(10) 0.0061(12)
 C13 0.0487(16) 0.0635(19) 0.0362(14) -0.0039(13) 0.0157(12) -0.0100(14)
 C11 0.0439(14) 0.0469(14) 0.0299(12) 0.0140(10) 0.0182(10) -0.0008(11)
 C12 0.0367(14) 0.073(2) 0.0416(15) -0.0002(14) 0.0124(12) -0.0110(14)
 C8 0.0443(15) 0.0586(18) 0.0361(13) 0.0015(12) 0.0165(12) -0.0142(13)
 C10 0.0557(17) 0.0464(15) 0.0468(15) 0.0214(12) 0.0279(13) 0.0073(13)
 C18 0.0347(14) 0.110(3) 0.0417(16) 0.0314(17) 0.0180(12) -0.0031(16)
 C19 0.0294(13) 0.123(3) 0.0424(16) 0.0354(18) 0.0130(12) -0.0003(16)

_geom_special_details
;
 All esds (except the esd in the dihedral angle between two l.s. planes)
 are estimated using the full covariance matrix.  The cell esds are taken
 into account individually in the estimation of esds in distances, angles
 and torsion angles; correlations between esds in cell parameters are only
 used when they are defined by crystal symmetry.  An approximate (isotropic)
 treatment of cell esds is used for estimating esds involving l.s. planes.
;
loop_
  _geom_bond_atom_site_label_1
  _geom_bond_atom_site_label_2
  _geom_bond_distance
  _geom_bond_site_symmetry_2
  _geom_bond_publ_flag
 Cd1 O4 2.5473(17) 1_655 ?
 Cd1 O3 2.3662(16) 1_655 ?
 Cd1 O1 2.2710(17) . ?
 Cd1 O5 2.2670(18) . ?
 Cd1 N4 2.3287(18) . ?
 Cd1 N1 2.320(2) . ?
 O4 Cd1 2.5473(17) 1_455 ?
 O4 C7 1.262(3) . ?
 O3 Cd1 2.3662(16) 1_455 ?
 O3 C7 1.257(3) . ?
 O1 C1 1.265(3) . ?
 O2 C1 1.254(3) . ?
 N6 N5 1.359(3) . ?
 N6 C15 1.327(3) . ?
 N6 C16 1.459(3) . ?
 N4 C15 1.324(3) . ?
 N4 C14 1.359(3) . ?
 N1 C9 1.324(3) . ?
 N1 C8 1.351(4) . ?
 C3 C4 1.538(3) . ?
 C3 C2 1.533(3) . ?
 C7 C4 1.538(3) . ?
 N5 C14 1.310(3) . ?
 C4 C5 1.532(3) . ?
 C4 C6 1.537(3) . ?
 N3 C9 1.314(3) . ?
 N3 N2 1.365(3) . ?
 N3 C10 1.463(3) . ?
 C1 C2 1.519(3) . ?
 C17 C16 1.512(3) . ?
 C17 C18 1.359(4) . ?
 C17 C19 1.379(3) . ?
 N2 C8 1.312(4) . ?
 C13 C11 1.384(4) . ?
 C13 C12 1.381(5) 2_667 ?
 C11 C12 1.379(4) . ?
 C11 C10 1.509(4) . ?
 C12 C13 1.381(5) 2_667 ?
 C18 C19 1.391(4) 2_775 ?
 C19 C18 1.391(4) 2_775 ?

loop_
  _geom_angle_atom_site_label_1
  _geom_angle_atom_site_label_2
  _geom_angle_atom_site_label_3
  _geom_angle
  _geom_angle_site_symmetry_1
  _geom_angle_site_symmetry_3
  _geom_angle_publ_flag
 O3 Cd1 O4 52.89(5) 1_655 1_655 ?
 O1 Cd1 O4 140.15(6) . 1_655 ?
 O1 Cd1 O3 87.87(6) . 1_655 ?
 O1 Cd1 N4 106.91(6) . . ?
 O1 Cd1 N1 90.93(7) . . ?
 O5 Cd1 O4 96.83(7) . 1_655 ?
 O5 Cd1 O3 149.70(7) . 1_655 ?
 O5 Cd1 O1 122.29(7) . . ?
 O5 Cd1 N4 86.89(7) . . ?
 O5 Cd1 N1 89.27(8) . . ?
 N4 Cd1 O4 80.31(6) . 1_655 ?
 N4 Cd1 O3 86.58(7) . 1_655 ?
 N1 Cd1 O4 81.59(7) . 1_655 ?
 N1 Cd1 O3 87.36(7) . 1_655 ?
 N1 Cd1 N4 160.91(7) . . ?
 C7 O4 Cd1 88.64(12) . 1_455 ?
 C7 O3 Cd1 97.24(13) . 1_455 ?
 C1 O1 Cd1 102.37(14) . . ?
 N5 N6 C16 121.57(19) . . ?
 C15 N6 N5 110.02(18) . . ?
 C15 N6 C16 128.3(2) . . ?
 C15 N4 Cd1 125.42(15) . . ?
 C15 N4 C14 103.13(18) . . ?
 C14 N4 Cd1 128.51(15) . . ?
 C9 N1 Cd1 127.84(17) . . ?
 C9 N1 C8 103.3(2) . . ?
 C8 N1 Cd1 128.33(17) . . ?
 C2 C3 C4 114.98(17) . . ?
 O4 C7 C4 119.39(18) . . ?
 O3 C7 O4 121.20(19) . . ?
 O3 C7 C4 119.35(18) . . ?
 C14 N5 N6 102.70(18) . . ?
 C3 C4 C7 109.85(17) . . ?
 C5 C4 C3 110.65(18) . . ?
 C5 C4 C7 111.16(18) . . ?
 C5 C4 C6 109.9(2) . . ?
 C6 C4 C3 108.48(19) . . ?
 C6 C4 C7 106.68(18) . . ?
 C9 N3 N2 110.0(2) . . ?
 C9 N3 C10 128.8(2) . . ?
 N2 N3 C10 121.1(2) . . ?
 N4 C15 N6 109.86(19) . . ?
 O1 C1 C2 118.5(2) . . ?
 O2 C1 O1 122.7(2) . . ?
 O2 C1 C2 118.60(19) . . ?
 N3 C9 N1 110.1(2) . . ?
 C18 C17 C16 123.7(2) . . ?
 C18 C17 C19 117.0(2) . . ?
 C19 C17 C16 119.3(2) . . ?
 C1 C2 C3 108.38(17) . . ?
 N5 C14 N4 114.3(2) . . ?
 C8 N2 N3 102.4(2) . . ?
 N6 C16 C17 114.70(19) . . ?
 C12 C13 C11 120.9(3) 2_667 . ?
 C13 C11 C10 121.0(3) . . ?
 C12 C11 C13 118.5(3) . . ?
 C12 C11 C10 120.6(3) . . ?
 C11 C12 C13 120.6(3) . 2_667 ?
 N2 C8 N1 114.2(3) . . ?
 N3 C10 C11 112.1(2) . . ?
 C17 C18 C19 121.4(3) . 2_775 ?
 C17 C19 C18 121.6(3) . 2_775 ?
